# Supplementary material for: The effect of ribosomal protein S15a in lung adenocarcinoma
Source: PeerJ. 2016 Mar 14;4:e1792. doi: 10.7717/peerj.1792 (PMC4793315; doi:10.7717/peerj.1792)
Supplement: Supplemental Information 1 — Raw data-The effect of ribosomal protein S15a in lung adenocarcinoma. [file peerj-04-1792-s001.xlsx]

## Sheet: H1299
qPCR assay
RPS15A fundamental expression
		2-ΔΔCt AVERAGE	2-ΔΔCt STDEV
	H1688	1.001	0.063
	H1299	0.727	0.061
	A549	1.206	0.1
	SK-MES-1	1.272	0.037
RPS15A knockdown efficiency
Sample	Result
	GAPDH Ct Value	RPS15ACt value	ΔCt	-ΔΔCt	2-ΔΔCt					Average	stdev
Lv-shCon	12.01	14.85	2.84	0.117	1.084			Lv-shCon		1.05733	0.0255799
Lv-shCon	11.99	14.87	2.88	0.077	1.055			Lv-shRPS15a		0.0136667	0.00057735
Lv-shCon	12.01	14.92	2.91	0.047	1.033
Lv-shRPS15a	11.86	20.99	9.13	-6.173	0.014
Lv-shRPS15a	11.75	20.97	9.22	-6.263	0.013
Lv-shRPS15a	11.93	21.07	9.14	-6.183	0.014
Cellomic assay
Cell count				Cell count ST
AVERAGE	Lv-shCon	Lv-shRPS15a		STDEV	Lv-shCon	Lv-shRPS15a
24	458	268		24	15	26
48	915	286		48	45	30
72	1542	308		72	107	42
96	3074	365		96	63	57
120	5076	409		120	214	67
Fold change				Fold change SD
AVERAGE	Lv-shCon	Lv-shRPS15a		STDEV	Lv-shCon	Lv-shRPS15a
24	1	1		24	0	0
48	2.00196	1.06819		48	0.160838	0.0352195
72	3.37592	1.1489		72	0.338429	0.0513646
96	6.72384	1.35843		96	0.356812	0.0919229
120	11.0923	1.52155		120	0.389072	0.116938
Cell cycle distribution
	G0/G1			S			G2/M
Control	39.94	41.5	39.89	55.72	55.92	55.5	4.34	2.58	4.61
RPS15A-siRNA	48.33	47.94	46.63	43.59	43.65	43.87	8.08	8.42	9.49
AV	G0/G1	S	G2/M
Lv-shCon	40.443	55.713	3.843
Lv-shRPS15a	47.633	43.703	8.663
ST	G0/G1	S	G2/M
Control	0.915	0.21	1.102
RPS15A-siRNA	0.891	0.147	0.736
	G0/G1	S	G2/M
P value	0.000622	5.56e-07	0.005087
Apoptosis assay
	file NO.	M1	ALL
Control	343	2.29	100
Control	344	2.34	100
Control	345	2.38	100
RPS15A-siRNA	346	4.08	100
RPS15A-siRNA	347	4.2	100				AVERAGE	STDEV
RPS15A-siRNA	348	4.11	100			Lv-shCon	2.33667	0.0450925
						Lv-shRPS15a	4.13	0.06245
	Percentage
Control	2.29
Control	2.34
Control	2.38
RPS15A-siRNA	4.08
RPS15A-siRNA	4.2
RPS15A-siRNA	4.11
	AV	ST	P-value
Control	2.33667	0.0450925	5.85692e-06
RPS15A-siRNA	4.13	0.06245
	file NO.	UL	UR	UL+UR
Control	343	80.18	0.67	80.85
Control	344	80.65	0.61	81.26
Control	345	80.01	0.53	80.54
RPS15A-siRNA	346	56.06	0.98	57.04
RPS15A-siRNA	347	56.65	0.98	57.63
RPS15A-siRNA	348	56.51	0.93	57.44
	Percentage					AVERAGE	STDEV
Control	0.828695				Lv-shCon	0.74581	0.0854225
Control	0.750677				Lv-shRPS15a	1.67923	0.0528241
Control	0.658058
RPS15A-siRNA	1.71809
RPS15A-siRNA	1.7005
RPS15A-siRNA	1.61908
	AV	ST	P-value
Control	0.74581	0.0854225	0.000281151
RPS15A-siRNA	1.67923	0.0528241
Colony Formation
group	Control	RPS15A-siRNA
clones	143	54
	146	64
	134	68
				group	Lv-shCon	Lv-shRPS15a
group	Control	RPS15A-siRNA		Average	141	62
Average	141	62		ST	6	7
ST	6	7
P value	0.000156038
MTT assay
	Time(day)	Lv-shCon			Lv-shRPS15A
OD 490	day 1	0.198	0.185	0.204	0.159	0.168	0.173
	day 2	0.28	0.272	0.268	0.17	0.198	0.182
	day 3	0.507	0.457	0.447	0.293	0.289	0.314
	day 4	0.625	0.658	0.639	0.335	0.331	0.318
	day 5	1.002	1.095	1.036	0.486	0.533	0.473
	Time(day)	Lv-shCon			Lv-shRPS15A
OD 490 /fold	day 1	1.012	0.945	1.043	0.954	1.008	1.038
	day 2	1.431	1.39	1.37	1.02	1.188	1.092
	day 3	2.591	2.336	2.284	1.758	1.734	1.884
	day 4	3.194	3.363	3.266	2.01	1.986	1.908
	day 5	5.121	5.596	5.295	2.916	3.198	2.838
	OD490	Lv-shCon	Lv-shRPS15A
AVERAGE	24	0.195667	0.166667
	48	0.273333	0.183333
	72	0.470333	0.298667
	96	0.640667	0.328
	120	1.04433	0.497333
STDEV	24	0.00971253	0.0070946
	48	0.0061101	0.0140475
	72	0.0321455	0.0134288
	96	0.016563	0.00888819
	120	0.0470567	0.0315647
	OD490 /fold	Lv-shCon	Lv-shRPS15A
AVERAGE	24	1	1
	48	1.397	1.1
	72	2.40367	1.792
	96	3.27433	1.968
	120	5.33733	2.984
STDEV	24	0.0500899	0.0425676
	48	0.0310966	0.0842852
	72	0.164306	0.0805729
	96	0.0848076	0.0533292
	120	0.240313	0.189388

## Sheet: A549
qPCR assay
RPS15A fundamental expression
Sample	Result
	GAPDH Ct Value	RPS15ACt value	ΔCt	-ΔΔCt	2-ΔΔCt
A549	13.8	15.29	1.49	0.117	1.084
	13.71	15.31	1.6	0.007	1.005
	13.78	15.51	1.73	-0.123	0.918
H1299	13.57	15.83	2.26	-0.653	0.636
	13.55	15.82	2.27	-0.663	0.631
	13.52	16	2.48	-0.873	0.546
SK-MES-1	14.21	15.75	1.54	0.067	1.047
	14.29	15.77	1.48	0.127	1.092
	14.2	15.76	1.56	0.047	1.033
H1688	13.61	15.59	1.98	-0.373	0.772
	13.84	15.66	1.82	-0.213	0.863
	13.89	15.71	1.82	-0.213	0.863
RPS15A knockdown efficiency
Sample	Result
	GAPDH Ct Value	RPS15ACt value	ΔCt	-ΔΔCt	2-ΔΔCt				AVERAGE	STDEV
Lv-shCon	14.21	14.73	0.52	0.263	1.2			Lv-shCon	1.00933	0.170136
Lv-shCon	13.91	14.76	0.85	-0.067	0.955			Lv-shRPS15a	0.286667	0.0270617
Lv-shCon	13.79	14.77	0.98	-0.197	0.873			p value(NC-KD)	0.0161391
Lv-shRPS15a	16.35	18.79	2.44	-1.657	0.317
Lv-shRPS15a	16.18	18.81	2.63	-1.847	0.278
Lv-shRPS15a	16.24	18.94	2.7	-1.917	0.265
Cellomic assay
Cell count				Cell count ST
AVERAGE	Lv-shCon	Lv-shRPS15a		AVERAGE	Lv-shCon	Lv-shRPS15a
24	1134	553		24	58	48
48	2522	605		48	162	90
72	3976	631		72	220	81
96	5031	663		96	186	58
120	6074	764		120	190	133
	P value	0.0120555
Fold change				Fold change SD
AVERAGE	Lv-shCon	Lv-shRPS15a		STDEV	Lv-shCon	Lv-shRPS15a
24	1	1		24	0	0
48	2.2327	1.10828		48	0.244593	0.256484
72	3.51733	1.14063		72	0.337662	0.0973431
96	4.44849	1.19946		96	0.342761	0.00571514
120	5.36322	1.40176		120	0.195049	0.370202
Cell cycle distribution
	G0/G1			S			G2/M
Control	68.21	67.3	67.96	28.32	28.27	27.65	3.46	4.43	4.39
RPS15A-siRNA	55.09	54.53	59.11	41.79	42.32	36.88	3.11	3.15	4.02
AV	G0/G1	S	G2/M
Lv-shCon	67.8233	28.08	4.09333
Lv-shRPS15A	56.2433	40.33	3.42667
ST	G0/G1	S	G2/M
Control	0.470142	0.373229	0.548847
RPS15A-siRNA	2.49835	2.99952	0.514231
	G0/G1	S	G2/M
P value	0.012839	0.018153	0.199806
Apoptosis assay
	file NO.	M1	ALL
Control	650	2.76	100
Control	651	2.93	100
Control	652	2.78	100
RPS15A-siRNA	653	16.68	100
RPS15A-siRNA	654	17.12	100				AVERAGE	STDEV
RPS15A-siRNA	655	16.4	100			Lv-shCon	2.82333	0.0929157
						Lv-shRPS15a	16.7333	0.362951
	Percentage
Control	2.76
Control	2.93
Control	2.78
RPS15A-siRNA	16.68
RPS15A-siRNA	17.12
RPS15A-siRNA	16.4
	AV	ST	P-value
Control	2.82333	0.0929157	9.77042e-05
RPS15A-siRNA	16.7333	0.362951
	file NO.	UL	UR	UL+UR
Control	650	94.15	1.38	95.53
Control	651	93.82	1.41	95.23
Control	652	93.83	1.32	95.15
RPS15A-siRNA	653	71.63	13.51	85.14
RPS15A-siRNA	654	70.76	13.87	82.35
RPS15A-siRNA	655	69.79	12.56	82.35
	Percentage					AVERAGE	STDEV
Control	1.44457				Lv-shCon	1.43749	0.0470722
Control	1.48063				Lv-shRPS15a	15.9876	0.802099
Control	1.38728
RPS15A-siRNA	15.868
RPS15A-siRNA	16.8427
RPS15A-siRNA	15.252
	AV	ST	P-value
Control	1.43749	0.0470722	0.000976639
RPS15A-siRNA	15.9876	0.802099
Colony formation assay
group	Control	RPS15A-siRNA
clones	59	28
	78	20
	65	19
				group	Lv-shCon	Lv-shRPS15a
group	Control	RPS15A-siRNA		Average	67.3333	22.3333
Average	67	22		ST	9.71253	4.93288
ST	10	5
P value	0.00582935
MTT assay
	OD490	Lv-shCon	Lv-shRPS15A
AVERAGE	24	0.218	0.205
	48	0.326333	0.235667
	72	0.497667	0.248667
	96	0.735667	0.271667
	120	0.985333	0.257333
STDEV	24	0.00916515	0.00556776
	48	0.0061101	0.00404145
	72	0.0293655	0.0136504
	96	0.0316596	0.00680686
	120	0.00862168	0.00493288
	OD490 /fold	Lv-shCon	Lv-shRPS15A
AVERAGE	24	1	1
	48	1.497	1.14967
	72	2.28267	1.21333
	96	3.37433	1.32533
	120	4.52	1.25533
STDEV	24	0.0422256	0.0268514
	48	0.0284781	0.0196299
	72	0.134897	0.0665307
	96	0.145222	0.0330807
	120	0.0396106	0.0240901

## Sheet: Tissue array
Location	Age	Sex	Tissue	Grade	T	N	M	Operation Date	Survival	Record date
A1	59	M	lung	II	T2	N0	M0	2005-07-05	1	2013.6
B1			lung
A2	61	M	lung	II	T2	N0	M0	2005-10-09	0	2010.07.06
B2			lung
A3	49	M	lung	III	T2	N0	M0	2006-05-25	0	2008.04.22
B3			lung
A4	58	F	lung		T2	N0	M0	2006-06-14	1	2013.6
B4			lung
A5	44	M	lung	II	T2	N0	M0	2006-12-12	1	2013.6
B5			lung
A6	58	M	lung	III	T3	N0	M0	2006-12-21	0	2009.03.27
B6			lung
A7	57	M	lung		T2	N0	M0	2007-04-17	1	2013.6
B7			lung
A8	42	M	lung		T2	N1	M0	2007-04-25	1	2013.6
B8			lung
A9	60	M	lung		T2	N1	M0	2007-05-18	0	2008.12.17
B9			lung
A10	65	F	lung		T4	N0	M0	2007-06-18	0	2009.09
B10			lung
A11	47	M	lung		T2	N0	M0	2007-06-29	1	2013.6
B11			lung
A12	74	M	lung		T3	N0	M0	2007-07-16	0	2008.2.14
B12			lung
A13	55	F	lung		T2	N0	M0	2007-07-31	1	2013.6
B13			lung
A14	44	F	lung		T2	N0	M0	2007-08-30	0	2010.02.03
B14			lung
A15	55	M	lung	III	T3	N1	M0	2007-11-23	0	2011.12.28
B15			lung
C1	70	M	lung		T3	N1	M0	2007-12-05	0	2009.10.27
D1			lung
C2	63	M	lung	II~III	T2	N1	M0	2007-12-13	1	2013.6
D2			lung
C3	60	M	lung	II~III	T2	N1	M0	2007-12-25	1	2013.6
D3			lung
C4	65	F	lung	II	T2	N1	M0	2007-12-28	1	2013.6
D4			lung
C5	60	M	lung	II	T2	N0	M0	2008-03-05	1	2013.6
D5			lung
C6	80	M	lung	II~III	T3	N0	M0	2008-03-10	0	2010.11.21
D6			lung
C7	66	M	lung	II~III	T2	N0	M0	2008-03-24	0	2012.09.01
D7			lung
C8	45	M	lung		T2	N1	M0	2008-03-26	0	2010.4.16
D8			lung
C9	52	M	lung	II	T2	N1	M0	2008-04-16	1	2013.6
D9			lung
C10	58	F	lung	III	T2	N1	M0	2008-05-23	1	2013.6
D10			lung
C11	64	F	lung		T2	N0	M0	2008-07-10	0	2009.11.03
D11			lung
C12	70	M	lung	II	T3	N1	M0	2008-07-16	0	2010.11.27
D12			lung
C13	39	F	lung	II	T2	N1	M0	2008-11-11	1	2013.6
D13			lung
C14	59	F	lung		T2	N1	M0	2008-12-15	1	2013.6
D14			lung
C15	37	F	lung	II	T2	N0	M0	2009-01-14	1	2013.6
D15			lung
E1	69	M	lung	II	T2	N1	M0	2009-02-12	1	2013.6
F1			lung
E2	55	F	lung	I~II	T2	N0	M0	2009-03-19	0	2011.1.30
F2			lung
E3	72	M	lung	II	T2	N0	M0	2009-04-09	1	2013.6
F3			lung
E4	75	M	lung	II	T2	N0	M0	2009-04-13	0	2009.05.04
F4			lung
E5	70	F	lung	II	T1	N0	M0	2009-04-21	1	2013.6
F5			lung
E6	51	F	lung	II	T2	N1	M0	2009-05-13	1	2009.11.10
F6			lung
E7	60	M	lung	II	T2	N1	M0	2009-05-25	1	2013.6
F7			lung
E8	62	M	lung		T1	N0	M0	2009-07-02	1	2013.6
F8			lung
E9	57	F	lung		T2	N0	M0	2009-07-07	1	2013.6
F9			lung
E10	60	F	lung		T2	N0	M0	2009-07-22	0	2011.4.18
F10			lung
E11	53	F	lung	II	T2	N1	M0	2009-07-28	0	2012.12.20
F11			lung
E12	32	F	lung	II~III	T1	N0	M0	2009-08-12	0	2011.01.09
F12			lung
E13	69	F	lung	II	T2	N0	M0	2009-09-03	0	2011.7.4
F13			lung
E14	57	M	lung	III	T1	N0	M0	2009-09-21	0	2010.01.31
F14			lung
E15	61	F	lung	III	T2	N1	M0	2009-11-17	0	2010.5.18
F15			lung
G1	64	F	lung	II	T2	N0	M0	2009-12-24	1	2013.6
H1			lung
G2	55	M	lung		T2	N1	M0	2010-02-25	0	2011.1.4
H2			lung
G3	51	F	lung	II	T2	N1	M0	2010-03-11	1	2013.6
H3			lung
G4	40	F	lung	II	T2	N1	M0	2010-03-14	0	2010.5.10
H4			lung
G5	61	M	lung	II~III	T2	N0	M0	2010-04-08	0	2010.8.17
H5			lung
G6	55	M	lung	II	T2	N0	M0	2010-04-16	1	2013.6
H6			lung
G7	73	M	lung	III	T2	N1	M0	2010-05-16	0	2010.12.25
H7			lung
G8	67	M	lung		T2	N0	M0	2010-05-21	1	2013.6
H8			lung
G9	58	M	lung	III	T2	N0	M0	2010-06-04	0	2012.11.13
H9			lung
G10	61	F	lung	II	T1	N0	M0	2010-06-29	1	2013.6
H10			lung
G11	57	F	lung	III	T2	N1	M0	2010-09-30	0	2011.2
H11			lung
G12	67	M	lung		T1	N1	M0	2010-10-09	1	2013.6
H12			lung
G13	59	F	lung	III	T2	N0	M0	2010-11-04	1	2013.6
H13			lung
G14	60	M	lung	III	T2	N0	M0	2010-12-23	1	2013.6
H14			lung
G15	53	M	lung	III	T2	N1	M0	2011-03-12	0	2011.6.29
H15			lung
I1	54	M	lung	III	T2	N0	M0	2011-04-12	0	2011.12
J1			lung
I2	57	M	lung	III	T2	N0	M0	2011-05-25	1	2013.6
J2			lung
I3	61	M	lung		T2	N0	M0	2011-06-03	1	2013.6
J3			lung
I4	48	F	lung	III	T1	N1	M0	2011-06-10	0	2012.03
J4			lung
I5	60	M	lung		T2	N0	M0	2011-07-29	1	2013.6
J5			lung
I6	58	M	lung	II	T2	N1	M0	2011-08-05	1	2013.6
J6			lung
I7	47	F	lung	III	T2	N0	M0	2011-08-18	1	2013.6
J7			lung
I8	56	F	lung	II	T2	N1	M0	2011-08-25	0	2012.09
J8			lung
I9	60	F	lung		T2	N0	M0	2011-08-30	1	2013.6
J9			lung
I10	73	M	lung	II	T1	N0	M0	2011-08-31	1	2013.6
J10			lung
I11	70	F	lung		T2	N0	M0	2011-10-12	1	2013.6
J11			lung
I12	62	M	lung	III	T2	N0	M0	2011-10-25	1	2013.6
J12			lung
I13	60	F	lung	II	T2	N0	M0	2011-11-01	0	2012.05.16
J13			lung
I14	53	F	lung		T2	N0	M0	2011-11-23	1	2013.6
J14			lung
I15	59	M	lung	III	T2	N0	M0	2011-12-27	1	2013.6
J15			lung

## Sheet: Raw_Data
Probe	Raw Data	Raw Data	Raw Data	Raw Data	Raw Data	Raw Data	Normalized Data	Normalized Data	Normalized Data	Normalized Data	Normalized Data	Normalized Data	P-value	P-value	Fold change	Fold change	Fold change	Fold change	Annotation	Annotation	Annotation	Annotation	Annotation	Annotation
probeSet	3922-1_(PrimeView).CEL	3922-2_(PrimeView).CEL	3922-3_(PrimeView).CEL	3921-1_(PrimeView).CEL	3921-2_(PrimeView).CEL	3921-3_(PrimeView).CEL	3922-1_(PrimeView).CEL	3922-2_(PrimeView).CEL	3922-3_(PrimeView).CEL	3921-1_(PrimeView).CEL	3921-2_(PrimeView).CEL	3921-3_(PrimeView).CEL	Corrected p-value	P-value	Fold change	Log Fold change	Absolute Fold change	Regulation	Gene Symbol	Entrez Gene	Gene Ontology Biological Process	Gene Ontology Cellular Component	Gene Ontology Molecular Function	Alignments
11764191_at	17.789	19.097	17.0115	21.4716	19.2784	17.7706	-0.0511804	0.0511804	-0.115654	0.220265	0.0648208	-0.0526772	0.505057	0.279261	-1.08374	-0.116021	1.08374	down						chr17:62342072-62343073 (+) // 99.8 // q23.3
11727050_a_at	147.066	147.442	160.125	167.639	139.648	174.641	-0.0632072	-0.0595269	0.0595264	0.125686	-0.13788	0.184718	0.705574	0.503637	-1.05598	-0.0785773	1.05598	down	PPP6C	5537	0000082 // G1/S transition of mitotic cell cycle // traceable author statement /// 0006470 // protein dephosphorylation // inferred from direct assay /// 0006470 // protein dephosphorylation // inferred from electronic annotation /// 0006470 // protein dephosphorylation // traceable author statement /// 0007049 // cell cycle // inferred from electronic annotation	0005737 // cytoplasm // inferred from electronic annotation /// 0005829 // cytosol // inferred from direct assay	0004721 // phosphoprotein phosphatase activity // inferred from electronic annotation /// 0004722 // protein serine/threonine phosphatase activity // inferred from direct assay /// 0004722 // protein serine/threonine phosphatase activity // inferred from electronic annotation /// 0004722 // protein serine/threonine phosphatase activity // traceable author statement /// 0005515 // protein binding …	chr9:127908852-127952218 (-) // 96.0 // q33.3
11750344_a_at	100.625	118.332	116.921	128.505	120.792	130.556	-0.248693	-0.0148382	-0.032145	0.104143	0.0148387	0.126983	0.255213	0.0942677	-1.13331	-0.180547	1.13331	down	ALOX15	246	0006629 // lipid metabolic process // non-traceable author statement /// 0006691 // leukotriene metabolic process // inferred from electronic annotation /// 0006954 // inflammatory response // traceable author statement /// 0019370 // leukotriene biosynthetic process // inferred from electronic annotation /// 0055114 // oxidation-reduction process // inferred from electronic annotation	0005634 // nucleus // inferred from direct assay /// 0005730 // nucleolus // inferred from direct assay /// 0005737 // cytoplasm // inferred from direct assay /// 0005737 // cytoplasm // inferred from electronic annotation	0005506 // iron ion binding // inferred from electronic annotation /// 0016165 // lipoxygenase activity // inferred from electronic annotation /// 0016165 // lipoxygenase activity // traceable author statement /// 0016491 // oxidoreductase activity // inferred from electronic annotation /// 0016702 // oxidoreductase activity, acting on single donors with incorporation of molecular oxygen, incorpo…	chr17:4534590-4545230 (-) // 97.77 // p13.2
11759307_at	319.854	291.194	279.695	290.272	268.087	283.969	0.155842	0.0204124	-0.037714	0.0158358	-0.0988684	-0.0158358	0.528351	0.301511	1.05639	0.0791363	1.05639	up	RREB1	6239	0006351 // transcription, DNA-dependent // inferred from electronic annotation /// 0006355 // regulation of transcription, DNA-dependent // traceable author statement /// 0006355 // regulation of transcription, DNA-dependent // inferred from electronic annotation /// 0006366 // transcription from RNA polymerase II promoter // traceable author statement /// 0007265 // Ras protein signal transducti…	0005622 // intracellular // inferred from electronic annotation /// 0005634 // nucleus // traceable author statement /// 0005634 // nucleus // inferred from electronic annotation /// 0005737 // cytoplasm // traceable author statement /// 0016604 // nuclear body // traceable author statement /// 0016607 // nuclear speck // inferred from electronic annotation	0003676 // nucleic acid binding // inferred from electronic annotation /// 0003677 // DNA binding // inferred from electronic annotation /// 0008270 // zinc ion binding // inferred from electronic annotation /// 0046872 // metal ion binding // inferred from electronic annotation	chr6:7108053-7252213 (+) // 95.0 // p24.3
11761403_at	13.3981	12.1	10.0998	15.4294	13.4909	13.1179	0.0152459	-0.131773	-0.392454	0.218902	0.0252092	-0.0152459	0.348464	0.152437	-1.18587	-0.245949	1.18587	down	ISCU	23479	0009399 // nitrogen fixation // traceable author statement /// 0016226 // iron-sulfur cluster assembly // traceable author statement /// 0016226 // iron-sulfur cluster assembly // inferred from electronic annotation	0005634 // nucleus // traceable author statement /// 0005634 // nucleus // inferred from electronic annotation /// 0005737 // cytoplasm // inferred from direct assay /// 0005737 // cytoplasm // inferred from electronic annotation /// 0005739 // mitochondrion // inferred from direct assay /// 0005739 // mitochondrion // inferred from electronic annotation /// 0005829 // cytosol // inferred from di…	0005506 // iron ion binding // traceable author statement /// 0005506 // iron ion binding // inferred from electronic annotation /// 0005515 // protein binding // inferred from physical interaction /// 0032947 // protein complex scaffold // inferred from direct assay /// 0046872 // metal ion binding // inferred from electronic annotation /// 0051536 // iron-sulfur cluster binding // inferred from…	chr12:108956373-108961684 (+) // 80.72 // q23.3
11757172_at	16.273	17.5399	18.0149	16.8974	17.325	18.3934	-0.0992718	0.00889254	0.0474415	-0.0449529	-0.00889254	0.0774345	0.852063	0.716973	-1.01549	-0.0221756	1.01549	down	SNORA47	677828				chr5:76376258-76376396 (-) // 100.0 // q13.3
11763268_at	51.8933	53.0779	51.2472	51.0006	42.9177	49.578	0.0215554	0.0541182	0.00347948	-0.00347948	-0.252419	-0.0442939	0.389284	0.182485	1.0916	0.126448	1.0916	up	FAM120B	84498	0006351 // transcription, DNA-dependent // inferred from electronic annotation /// 0006355 // regulation of transcription, DNA-dependent // inferred from electronic annotation /// 0030154 // cell differentiation // inferred from electronic annotation	0005634 // nucleus // inferred from electronic annotation		chr6:170599790-170716404 (+) // 88.48 // q27
11727695_a_at	11.103	10.1134	10.0599	11.6516	9.76667	11.3786	0.0673408	-0.0673406	-0.0749977	0.136913	-0.117676	0.102708	0.714616	0.515779	-1.04655	-0.0656475	1.04655	down	KLRC4-KLRK1 /// KLRK1	100528032 /// 22914	0002223 // stimulatory C-type lectin receptor signaling pathway // inferred from electronic annotation /// 0007165 // signal transduction // traceable author statement /// 0030101 // natural killer cell activation // inferred from electronic annotation /// 0030101 // natural killer cell activation // traceable author statement /// 0031295 // T cell costimulation // traceable author statement /// …	0005886 // plasma membrane // traceable author statement /// 0005887 // integral to plasma membrane // traceable author statement /// 0009897 // external side of plasma membrane // inferred from electronic annotation /// 0009986 // cell surface // inferred from electronic annotation /// 0016020 // membrane // inferred from electronic annotation /// 0016021 // integral to membrane // traceable aut…	0004872 // receptor activity // traceable author statement /// 0004872 // receptor activity // inferred from electronic annotation /// 0005515 // protein binding // inferred from physical interaction /// 0030246 // carbohydrate binding // inferred from electronic annotation /// 0032394 // MHC class Ib receptor activity // inferred from electronic annotation /// 0042288 // MHC class I protein bind…	chr12:10524951-10542640 (-) // 54.21 // p13.2
11730840_a_at	168.258	162.311	158.302	178.395	182.035	153.355	0.0259581	-0.0259585	-0.0620332	0.110357	0.1395	-0.107838	0.665168	0.454052	-1.04828	-0.0680177	1.04828	down	ZMYND8	23613	0000122 // negative regulation of transcription from RNA polymerase II promoter // inferred from sequence or structural similarity /// 0016310 // phosphorylation // inferred from electronic annotation	0005634 // nucleus // inferred from sequence or structural similarity	0001106 // RNA polymerase II transcription corepressor activity // inferred from sequence or structural similarity /// 0005515 // protein binding // inferred from physical interaction /// 0008270 // zinc ion binding // inferred from electronic annotation /// 0016301 // kinase activity // inferred from electronic annotation /// 0046872 // metal ion binding // inferred from electronic annotation //…	chr20:45837858-45985474 (-) // 98.92 // q13.12
11755175_a_at	489.576	510.107	492.267	351.487	350.35	342.003	0.23903	0.298297	0.246938	-0.23903	-0.243707	-0.278493	0.00284063	2.10416e-05	1.42916	0.515165	1.42916	up	HSPA12A	259217	0006950 // response to stress // inferred from electronic annotation		0000166 // nucleotide binding // inferred from electronic annotation /// 0005524 // ATP binding // inferred from electronic annotation	chr10:118430703-118609716 (-) // 94.89 // q25.3
11731820_at	11.8822	13.5667	14.6873	14.7302	14.9462	13.0382	-0.248522	-0.0572515	0.0572515	0.0614564	0.0824578	-0.11458	0.656459	0.442947	-1.0663	-0.0926186	1.0663	down	ADAM11	4185	0006508 // proteolysis // inferred from electronic annotation /// 0007229 // integrin-mediated signaling pathway // traceable author statement /// 0007229 // integrin-mediated signaling pathway // inferred from electronic annotation	0005886 // plasma membrane // traceable author statement /// 0016020 // membrane // inferred from electronic annotation /// 0016021 // integral to membrane // inferred from electronic annotation /// 0031012 // extracellular matrix // inferred from sequence or structural similarity	0004222 // metalloendopeptidase activity // inferred from electronic annotation /// 0005178 // integrin binding // traceable author statement /// 0008237 // metallopeptidase activity // traceable author statement /// 0008270 // zinc ion binding // inferred from electronic annotation	chr17:42836398-42859214 (+) // 96.66 // q21.31
11731123_a_at	8.55322	7.20881	7.72885	8.50881	7.28641	8.2998	0.0948014	-0.151904	-0.0514116	0.0872922	-0.136457	0.0514116	0.859685	0.729971	-1.02592	-0.0369201	1.02592	down	TMEM200A	114801		0016020 // membrane // inferred from electronic annotation /// 0016021 // integral to membrane // inferred from electronic annotation		chr6:130758261-130764212 (+) // 93.26 // q23.1
11761012_x_at	29.9484	29.716	30.7657	32.1456	27.2016	27.5695	0.00562	-0.00562	0.0444632	0.107761	-0.133169	-0.113787	0.687244	0.480382	1.04335	0.0612194	1.04335	up	POM121L8P	29797				chr20:23969351-23971719 (+) // 91.03 // p11.21 /// chr22:21636713-21639084 (+) // 93.78 // q11.21 /// chr22:18833988-18836359 (+) // 93.41 // q11.21 /// chr22:24647516-24649886 (+) // 92.32 // q11.23 /// chr22:21043862-21046233 (+) // 91.36 // q11.21 /// chr22:21480010-21482381 (-) // 93.66 // q11.21 /// chr22:22984642-22987012 (-) // 92.36 // q11.22 /// chr22:25052816-25055186 (-) // 92.32 // q1…
11763593_a_at	178.981	172.997	162.55	146.179	150.622	150.163	0.193899	0.144841	0.054975	-0.0981712	-0.0549755	-0.0593786	0.0556141	0.00925832	1.15036	0.20208	1.15036	up	RGNEF	64283	0021955 // central nervous system neuron axonogenesis // inferred from electronic annotation /// 0030154 // cell differentiation // inferred from electronic annotation /// 0035023 // regulation of Rho protein signal transduction // inferred from electronic annotation /// 0035556 // intracellular signal transduction // inferred from electronic annotation /// 0060052 // neurofilament cytoskeleton o…	0005622 // intracellular // inferred from electronic annotation /// 0005737 // cytoplasm // inferred from direct assay /// 0005737 // cytoplasm // inferred from electronic annotation /// 0005886 // plasma membrane // inferred from electronic annotation /// 0015630 // microtubule cytoskeleton // inferred from direct assay /// 0016020 // membrane // inferred from electronic annotation	0003723 // RNA binding // inferred from electronic annotation /// 0005085 // guanyl-nucleotide exchange factor activity // inferred from electronic annotation /// 0005089 // Rho guanyl-nucleotide exchange factor activity // inferred from electronic annotation /// 0005543 // phospholipid binding // inferred from electronic annotation /// 0046872 // metal ion binding // inferred from electronic ann…	chr5:73181727-73237817 (+) // 99.22 // q13.2
11730317_at	6.69748	6.60746	7.26968	7.9724	6.7785	7.24556	-0.0654123	-0.0849364	0.0528607	0.185982	-0.0480654	0.0480654	0.532053	0.305154	-1.06769	-0.09449	1.06769	down	RGS7BP	401190	0007186 // G-protein coupled receptor signaling pathway // inferred from electronic annotation /// 0009968 // negative regulation of signal transduction // inferred from electronic annotation	0005634 // nucleus // inferred from electronic annotation /// 0005737 // cytoplasm // inferred from electronic annotation /// 0005886 // plasma membrane // inferred from electronic annotation /// 0016020 // membrane // inferred from electronic annotation		chr5:63801773-63908145 (+) // 89.65 // q12.3
11743747_a_at	169.87	167.679	164.869	159.452	143.6	165.465	0.0405068	0.0217791	-0.00260448	-0.0508037	-0.201875	0.00260448	0.378148	0.17382	1.07419	0.103252	1.07419	up	PHKA1	5255	0005975 // carbohydrate metabolic process // traceable author statement /// 0005975 // carbohydrate metabolic process // inferred from electronic annotation /// 0005976 // polysaccharide metabolic process // inferred from electronic annotation /// 0005977 // glycogen metabolic process // traceable author statement /// 0005977 // glycogen metabolic process // inferred from electronic annotation //…	0005829 // cytosol // traceable author statement /// 0005886 // plasma membrane // inferred from electronic annotation /// 0005964 // phosphorylase kinase complex // inferred from electronic annotation /// 0016020 // membrane // inferred from electronic annotation	0003824 // catalytic activity // inferred from electronic annotation /// 0004553 // hydrolase activity, hydrolyzing O-glycosyl compounds // inferred from electronic annotation /// 0004689 // phosphorylase kinase activity // inferred from electronic annotation /// 0004689 // phosphorylase kinase activity // traceable author statement /// 0005516 // calmodulin binding // inferred from electronic an…	chrX:71798663-71934043 (-) // 98.84 // q13.1
11716432_a_at	422.357	406.463	361.258	369.478	356.907	326.371	0.209204	0.153863	-0.0162306	0.0162306	-0.0337105	-0.162748	0.285411	0.111414	1.1295	0.175688	1.1295	up	MNAT1	4331	0000079 // regulation of cyclin-dependent protein kinase activity // traceable author statement /// 0000080 // G1 phase of mitotic cell cycle // traceable author statement /// 0000082 // G1/S transition of mitotic cell cycle // traceable author statement /// 0000082 // G1/S transition of mitotic cell cycle // inferred from electronic annotation /// 0000084 // S phase of mitotic cell cycle // trac…	0005634 // nucleus // inferred from direct assay /// 0005634 // nucleus // inferred from electronic annotation /// 0005654 // nucleoplasm // traceable author statement /// 0005675 // holo TFIIH complex // inferred from direct assay /// 0005737 // cytoplasm // inferred from direct assay /// 0043231 // intracellular membrane-bounded organelle // inferred from direct assay	0004672 // protein kinase activity // inferred from direct assay /// 0005515 // protein binding // inferred from physical interaction /// 0008094 // DNA-dependent ATPase activity // inferred from direct assay /// 0008270 // zinc ion binding // inferred from electronic annotation /// 0008270 // zinc ion binding // traceable author statement /// 0008353 // RNA polymerase II carboxy-terminal domain …	chr14:61201458-61435480 (+) // 94.24 // q23.1
11734196_a_at	449.904	467.44	456.734	400.127	402.927	398.341	0.0795488	0.134713	0.101285	-0.089611	-0.0795488	-0.0960636	0.00849167	0.000319931	1.14361	0.19359	1.14361	up	SAMD4B	55095				chr19:39842454-39875535 (+) // 90.83 // q13.2
11736790_x_at	9.2242	8.6331	7.45431	8.85026	8.01221	9.16219	0.0776246	-0.0179203	-0.229725	0.0179203	-0.1256	0.067893	0.846154	0.707638	-1.03055	-0.0434115	1.03055	down	FBXO4	26272	0000209 // protein polyubiquitination // inferred from direct assay /// 0000723 // telomere maintenance // inferred from mutant phenotype /// 0006511 // ubiquitin-dependent protein catabolic process // inferred from direct assay /// 0016567 // protein ubiquitination // inferred from direct assay /// 0016567 // protein ubiquitination // inferred from electronic annotation /// 0031146 // SCF-depend…	0000151 // ubiquitin ligase complex // inferred from direct assay /// 0005737 // cytoplasm // inferred from electronic annotation /// 0019005 // SCF ubiquitin ligase complex // inferred from direct assay	0004842 // ubiquitin-protein ligase activity // inferred from direct assay /// 0005515 // protein binding // inferred from physical interaction /// 0042803 // protein homodimerization activity // inferred from physical interaction	chr5:41925355-41935423 (+) // 83.91 // p13.1
11745745_a_at	64.7919	66.9894	74.9182	74.1346	69.2988	53.2552	-0.0725694	-0.0244489	0.136933	0.121764	0.0244489	-0.35546	0.794643	0.628557	1.05926	0.0830538	1.05926	up	SLC39A1	27173	0006810 // transport // inferred from electronic annotation /// 0006811 // ion transport // inferred from electronic annotation /// 0006812 // cation transport // traceable author statement /// 0006829 // zinc ion transport // inferred from electronic annotation /// 0030001 // metal ion transport // inferred from electronic annotation /// 0055085 // transmembrane transport // traceable author sta…	0005624 // membrane fraction // traceable author statement /// 0005783 // endoplasmic reticulum // inferred from electronic annotation /// 0005789 // endoplasmic reticulum membrane // inferred from electronic annotation /// 0005886 // plasma membrane // inferred from direct assay /// 0005886 // plasma membrane // traceable author statement /// 0005886 // plasma membrane // inferred from electroni…	0005102 // receptor binding // inferred from electronic annotation /// 0005385 // zinc ion transmembrane transporter activity // inferred from electronic annotation /// 0022890 // inorganic cation transmembrane transporter activity // traceable author statement /// 0046873 // metal ion transmembrane transporter activity // inferred from electronic annotation	chr1:153931651-153940097 (-) // 92.53 // q21.3
11716949_s_at	708.451	659.909	661.592	488.288	488.478	452.053	0.319388	0.216988	0.220661	-0.217547	-0.216988	-0.32879	0.0109993	0.000536197	1.42088	0.506787	1.42088	up	TM9SF3	56889		0016020 // membrane // inferred from electronic annotation /// 0016021 // integral to membrane // inferred from electronic annotation	0005488 // binding // inferred from direct assay	chr10:98277867-98346797 (-) // 96.48 // q24.1
11715860_a_at	46.9695	42.7555	41.3103	44.3889	48.2142	36.1752	0.108571	-0.0270433	-0.0766516	0.0270433	0.146304	-0.268155	0.909199	0.817762	1.0233	0.0332277	1.0233	up	RIC8A	60626	0001701 // in utero embryonic development // inferred from electronic annotation /// 0008542 // visual learning // inferred from electronic annotation /// 0009416 // response to light stimulus // inferred from electronic annotation /// 0043547 // positive regulation of GTPase activity // inferred from electronic annotation	0005737 // cytoplasm // inferred from sequence or structural similarity /// 0005737 // cytoplasm // inferred from electronic annotation /// 0005886 // plasma membrane // inferred from sequence or structural similarity /// 0005886 // plasma membrane // inferred from electronic annotation /// 0016020 // membrane // inferred from electronic annotation	0001965 // G-protein alpha-subunit binding // inferred from electronic annotation /// 0005085 // guanyl-nucleotide exchange factor activity // inferred from electronic annotation /// 0005096 // GTPase activator activity // inferred from electronic annotation	chr11:207118-215113 (+) // 82.86 // p15.5
11753470_a_at	33.5442	32.2277	38.4673	45.0948	56.455	44.9144	-0.309339	-0.367104	-0.111773	0.117558	0.441697	0.111773	0.097503	0.021974	-1.40096	-0.486414	1.40096	down	TIA1	7072	0006915 // apoptotic process // inferred from electronic annotation /// 0006917 // induction of apoptosis // traceable author statement /// 0017148 // negative regulation of translation // inferred from electronic annotation /// 0042036 // negative regulation of cytokine biosynthetic process // inferred from electronic annotation /// 0048024 // regulation of nuclear mRNA splicing, via spliceosome…	0005634 // nucleus // inferred from electronic annotation /// 0005737 // cytoplasm // inferred from electronic annotation	0000166 // nucleotide binding // inferred from electronic annotation /// 0003676 // nucleic acid binding // inferred from electronic annotation /// 0003723 // RNA binding // inferred from electronic annotation /// 0005515 // protein binding // inferred from physical interaction /// 0008143 // poly(A) RNA binding // traceable author statement /// 0017091 // AU-rich element binding // inferred from…	chr2:70443805-70475586 (-) // 95.68 // p13.3
11737412_at	6.84596	6.81402	6.11456	6.30402	7.09012	6.08016	0.0628641	0.0561173	-0.100139	-0.0561173	0.113422	-0.10828	0.899739	0.798991	1.01626	0.0232728	1.01626	up	SCML4	256380	0006351 // transcription, DNA-dependent // inferred from electronic annotation /// 0006355 // regulation of transcription, DNA-dependent // inferred from electronic annotation	0005634 // nucleus // inferred from electronic annotation	0003677 // DNA binding // inferred from electronic annotation	chr6:108023360-108145521 (-) // 84.48 // q21
11733237_a_at	19.9688	19.2227	14.8564	15.5509	17.5558	15.6622	0.268133	0.213197	-0.158529	-0.0926201	0.0823312	-0.0823312	0.616353	0.395138	1.10074	0.138474	1.10074	up	RPGRIP1L	23322	0001701 // in utero embryonic development // inferred from electronic annotation /// 0001822 // kidney development // inferred from electronic annotation /// 0001889 // liver development // inferred from electronic annotation /// 0007368 // determination of left/right symmetry // inferred from electronic annotation /// 0007420 // brain development // inferred from electronic annotation /// 000858…	0005737 // cytoplasm // inferred from direct assay /// 0005737 // cytoplasm // inferred from electronic annotation /// 0005813 // centrosome // inferred from direct assay /// 0005815 // microtubule organizing center // inferred from electronic annotation /// 0005856 // cytoskeleton // inferred from electronic annotation /// 0005911 // cell-cell junction // inferred from direct assay /// 0005923 /…	0005515 // protein binding // inferred from physical interaction /// 0031870 // thromboxane A2 receptor binding // inferred from physical interaction	chr16:53633817-53737742 (-) // 96.81 // q12.2
11732837_a_at	11.9734	14.4181	12.6524	12.396	11.7199	13.312	-0.0648139	0.20324	0.0147665	-0.0147667	-0.095685	0.088083	0.75776	0.573639	1.0414	0.0585206	1.0414	up	IL37	27178	0001960 // negative regulation of cytokine-mediated signaling pathway // inferred from electronic annotation /// 0006955 // immune response // non-traceable author statement	0005576 // extracellular region // non-traceable author statement /// 0005576 // extracellular region // traceable author statement /// 0005576 // extracellular region // inferred from electronic annotation /// 0005615 // extracellular space // inferred from electronic annotation /// 0005634 // nucleus // inferred from electronic annotation /// 0005737 // cytoplasm // inferred from electronic ann…	0005125 // cytokine activity // inferred from electronic annotation /// 0005149 // interleukin-1 receptor binding // non-traceable author statement /// 0005149 // interleukin-1 receptor binding // traceable author statement /// 0005152 // interleukin-1 receptor antagonist activity // inferred from electronic annotation	chr2:113670547-113676459 (+) // 95.9 // q13
11747580_a_at	22.019	26.4417	24.1524	22.5625	23.1063	21.0923	-0.0523591	0.211709	0.0810571	-0.01718	0.01718	-0.11439	0.461765	0.240207	1.08543	0.118266	1.08543	up	PGS1	9489	0006655 // phosphatidylglycerol biosynthetic process // inferred from sequence or structural similarity /// 0006655 // phosphatidylglycerol biosynthetic process // inferred from electronic annotation /// 0008152 // metabolic process // inferred from electronic annotation /// 0008654 // phospholipid biosynthetic process // inferred from electronic annotation /// 0032049 // cardiolipin biosynthetic…	0005739 // mitochondrion // inferred from sequence or structural similarity /// 0005739 // mitochondrion // inferred from electronic annotation /// 0005743 // mitochondrial inner membrane // traceable author statement /// 0005783 // endoplasmic reticulum // inferred from direct assay	0000166 // nucleotide binding // inferred from electronic annotation /// 0003824 // catalytic activity // inferred from electronic annotation /// 0005509 // calcium ion binding // inferred from sequence or structural similarity /// 0005524 // ATP binding // inferred from electronic annotation /// 0008444 // CDP-diacylglycerol-glycerol-3-phosphate 3-phosphatidyltransferase activity // inferred fro…	chr17:76374731-76420637 (+) // 98.17 // q25.3
11744584_a_at	63.8604	54.4112	52.1652	37.4536	37.7705	39.3292	0.495576	0.264558	0.203742	-0.274242	-0.262087	-0.203742	0.0299136	0.0034289	1.48245	0.567983	1.48245	up	HYI	81888			0008903 // hydroxypyruvate isomerase activity // inferred from electronic annotation /// 0016853 // isomerase activity // inferred from electronic annotation	chr1:43916277-43919346 (-) // 92.28 // p34.2
11720005_at	8.05593	8.72728	9.40717	7.9399	9.67502	8.58725	-0.103813	0.0116682	0.119896	-0.124743	0.160401	-0.0116682	0.995952	0.991052	1.00087	0.0012539	1.00087	up	NPTX2	4885	0007268 // synaptic transmission // non-traceable author statement	0005576 // extracellular region // inferred from electronic annotation	0030246 // carbohydrate binding // inferred from electronic annotation /// 0046872 // metal ion binding // inferred from electronic annotation	chr7:98246596-98259181 (+) // 94.95 // q22.1
11731753_a_at	8.41019	6.38247	7.86371	7.09431	7.89039	7.52043	0.129126	-0.268898	0.0321977	-0.11635	0.0370834	-0.0321977	0.996545	0.992389	1.0009	0.00129668	1.0009	up	ZNF577	84765	0006351 // transcription, DNA-dependent // inferred from electronic annotation /// 0006355 // regulation of transcription, DNA-dependent // inferred from electronic annotation	0005622 // intracellular // inferred from electronic annotation /// 0005634 // nucleus // inferred from electronic annotation	0003676 // nucleic acid binding // inferred from electronic annotation /// 0003677 // DNA binding // inferred from electronic annotation /// 0008270 // zinc ion binding // inferred from electronic annotation /// 0046872 // metal ion binding // inferred from electronic annotation	chr19:52374552-52391229 (-) // 79.47 // q13.41
11758622_s_at	2308.79	2311.84	2080.52	1811.29	1747.68	1755.08	0.250157	0.25206	0.0999613	-0.0999613	-0.151537	-0.145442	0.0290935	0.00326363	1.25966	0.33304	1.25966	up	MXRA7	439921		0016020 // membrane // inferred from electronic annotation /// 0016021 // integral to membrane // inferred from electronic annotation		chr17:74675651-74676010 (-) // 99.72 // q25.1 /// chr2:162196027-162196386 (-) // 99.16 // q24.2
11762600_a_at	20.2455	19.5564	20.544	28.6373	28.3335	25.3488	-0.172713	-0.22268	-0.151603	0.327577	0.312192	0.151603	0.0203817	0.00175655	-1.36237	-0.446122	1.36237	down	SEC31B	25956	0006810 // transport // inferred from electronic annotation /// 0015031 // protein transport // inferred from electronic annotation /// 0016192 // vesicle-mediated transport // inferred from electronic annotation	0005737 // cytoplasm // inferred from electronic annotation /// 0005739 // mitochondrion // inferred from electronic annotation /// 0005783 // endoplasmic reticulum // inferred from electronic annotation /// 0005789 // endoplasmic reticulum membrane // inferred from electronic annotation /// 0012507 // ER to Golgi transport vesicle membrane // inferred from electronic annotation /// 0016020 // me…	0003954 // NADH dehydrogenase activity // inferred from electronic annotation /// 0008137 // NADH dehydrogenase (ubiquinone) activity // inferred from electronic annotation	chr10:102265384-102289628 (-) // 99.9 // q24.31
11736940_at	39.5381	38.4972	40.8451	42.1953	31.327	38.7893	0.013793	-0.0246973	0.0607138	0.107632	-0.322044	-0.013793	0.714759	0.516068	1.06634	0.0926715	1.06634	up	CHRNB4	1143	0001508 // regulation of action potential // inferred from electronic annotation /// 0006810 // transport // inferred from electronic annotation /// 0006811 // ion transport // traceable author statement /// 0006811 // ion transport // inferred from electronic annotation /// 0006939 // smooth muscle contraction // inferred from electronic annotation /// 0006940 // regulation of smooth muscle cont…	0005886 // plasma membrane // traceable author statement /// 0005886 // plasma membrane // inferred from electronic annotation /// 0005887 // integral to plasma membrane // inferred by curator /// 0005892 // acetylcholine-gated channel complex // inferred from direct assay /// 0005892 // acetylcholine-gated channel complex // traceable author statement /// 0005892 // acetylcholine-gated channel c…	0004872 // receptor activity // inferred from electronic annotation /// 0004889 // acetylcholine-activated cation-selective channel activity // traceable author statement /// 0004889 // acetylcholine-activated cation-selective channel activity // inferred from electronic annotation /// 0005216 // ion channel activity // inferred from electronic annotation /// 0005230 // extracellular ligand-gated…	chr15:78916514-78933587 (-) // 73.27 // q25.1
11741412_at	8.33035	9.03635	6.82625	9.2563	10.3659	8.4668	-0.0704019	0.0469618	-0.357685	0.0816565	0.244991	-0.0469618	0.423029	0.208166	-1.16495	-0.22027	1.16495	down	LHX9	56956	0006355 // regulation of transcription, DNA-dependent // inferred from electronic annotation /// 0008045 // motor axon guidance // inferred from sequence or structural similarity /// 0008283 // cell proliferation // inferred from electronic annotation /// 0008584 // male gonad development // inferred from electronic annotation /// 0008585 // female gonad development // inferred from electronic an…	0005634 // nucleus // inferred from electronic annotation	0003677 // DNA binding // inferred from electronic annotation /// 0003700 // sequence-specific DNA binding transcription factor activity // inferred from electronic annotation /// 0003714 // transcription corepressor activity // inferred from sequence or structural similarity /// 0008270 // zinc ion binding // inferred from electronic annotation /// 0043565 // sequence-specific DNA binding // inf…	chr1:197886516-197899273 (+) // 97.89 // q31.3
11753606_x_at	238.568	217.39	224.257	205.036	179.558	193.666	0.176314	0.0422044	0.0870681	-0.0422044	-0.233636	-0.124511	0.108692	0.0258357	1.17716	0.235313	1.17716	up	CDC42	998	0001934 // positive regulation of protein phosphorylation // inferred from electronic annotation /// 0003334 // keratinocyte development // inferred from electronic annotation /// 0006184 // GTP catabolic process // traceable author statement /// 0006184 // GTP catabolic process // inferred from electronic annotation /// 0007030 // Golgi organization // inferred from sequence or structural simila…	0000139 // Golgi membrane // inferred from electronic annotation /// 0000139 // Golgi membrane // inferred from sequence or structural similarity /// 0005622 // intracellular // inferred from electronic annotation /// 0005737 // cytoplasm // inferred from direct assay /// 0005737 // cytoplasm // inferred from electronic annotation /// 0005815 // microtubule organizing center // inferred from elec…	0000166 // nucleotide binding // inferred from electronic annotation /// 0003924 // GTPase activity // inferred from electronic annotation /// 0003924 // GTPase activity // traceable author statement /// 0005515 // protein binding // inferred from physical interaction /// 0005525 // GTP binding // inferred from electronic annotation /// 0019901 // protein kinase binding // inferred from direct as…	chr1:22404971-22418010 (+) // 100.0 // p36.12 /// chr4:22728997-22729573 (-) // 98.96 // p15.2
11761646_at	20.197	21.7588	22.3288	23.694	20.1996	21.2959	-0.0919461	0.0155129	0.0528173	0.138435	-0.0917625	-0.0155129	0.916204	0.831517	-1.01274	-0.0182584	1.01274	down	SRGAP3	9901	0007165 // signal transduction // inferred from electronic annotation /// 0007264 // small GTPase mediated signal transduction // traceable author statement /// 0043547 // positive regulation of GTPase activity // inferred from electronic annotation /// 0051056 // regulation of small GTPase mediated signal transduction // traceable author statement	0005622 // intracellular // inferred from electronic annotation /// 0005829 // cytosol // traceable author statement	0005096 // GTPase activator activity // inferred from electronic annotation	chr3:9048662-9166601 (-) // 80.34 // p25.3
11718707_a_at	75.2919	63.6253	75.953	84.2176	79.3587	70.6252	-0.00630617	-0.249202	0.00630569	0.15532	0.0695872	-0.0986175	0.552032	0.3252	-1.09063	-0.125164	1.09063	down	IGF1R	3480	0006468 // protein phosphorylation // inferred from electronic annotation /// 0006916 // anti-apoptosis // traceable author statement /// 0006955 // immune response // inferred from mutant phenotype /// 0007165 // signal transduction // traceable author statement /// 0007169 // transmembrane receptor protein tyrosine kinase signaling pathway // inferred from electronic annotation /// 0007409 // a…	0005792 // microsome // inferred from direct assay /// 0005886 // plasma membrane // inferred from electronic annotation /// 0005887 // integral to plasma membrane // inferred by curator /// 0005901 // caveola // inferred from electronic annotation /// 0016020 // membrane // inferred from direct assay /// 0016020 // membrane // inferred from electronic annotation /// 0016021 // integral to membra…	0000166 // nucleotide binding // inferred from electronic annotation /// 0004672 // protein kinase activity // inferred from electronic annotation /// 0004713 // protein tyrosine kinase activity // inferred from direct assay /// 0004713 // protein tyrosine kinase activity // inferred from electronic annotation /// 0004714 // transmembrane receptor protein tyrosine kinase activity // inferred from…	chr15:99192272-99507759 (+) // 97.28 // q26.3
11722086_x_at	17.3917	17.2412	15.9952	15.9089	16.1595	17.3565	0.0592775	0.0467367	-0.0614796	-0.0692854	-0.0467367	0.0563526	0.746914	0.558231	1.02437	0.0347347	1.02437	up	SEPT1	1731	0007049 // cell cycle // inferred from electronic annotation /// 0051301 // cell division // inferred from electronic annotation	0005737 // cytoplasm // inferred from electronic annotation /// 0005815 // microtubule organizing center // inferred from electronic annotation /// 0005856 // cytoskeleton // inferred from electronic annotation /// 0031105 // septin complex // inferred from electronic annotation	0000166 // nucleotide binding // inferred from electronic annotation /// 0005515 // protein binding // inferred from physical interaction /// 0005525 // GTP binding // inferred from electronic annotation	chr16:30389455-30394171 (-) // 96.24 // p11.2
11742820_s_at	7.92638	7.11643	6.56876	7.28105	6.87355	6.27446	0.180558	0.0250492	-0.0904841	0.0580411	-0.0250492	-0.156612	0.680106	0.472166	1.05671	0.0795811	1.05671	up	OGN	4969	0048662 // negative regulation of smooth muscle cell proliferation // inferred from sequence or structural similarity	0005576 // extracellular region // inferred from electronic annotation /// 0005578 // proteinaceous extracellular matrix // inferred from electronic annotation /// 0005615 // extracellular space // inferred from direct assay /// 0005783 // endoplasmic reticulum // inferred from direct assay /// 0031012 // extracellular matrix // inferred from direct assay	0005515 // protein binding // inferred from physical interaction /// 0008083 // growth factor activity // inferred from electronic annotation	chr9:95146099-95166937 (-) // 99.63 // q22.31
11740952_at	10.268	12.1451	11.4573	13.5523	12.4989	11.8248	-0.222936	0.0192766	-0.0648327	0.177439	0.0607085	-0.0192764	0.344143	0.149193	-1.11919	-0.162454	1.11919	down	OTUD7A	161725	0006508 // proteolysis // inferred from electronic annotation	0005634 // nucleus // inferred from electronic annotation /// 0005737 // cytoplasm // inferred from electronic annotation	0003677 // DNA binding // inferred from electronic annotation /// 0008233 // peptidase activity // inferred from electronic annotation /// 0008234 // cysteine-type peptidase activity // inferred from electronic annotation /// 0008270 // zinc ion binding // inferred from electronic annotation /// 0016787 // hydrolase activity // inferred from electronic annotation /// 0046872 // metal ion binding …	chr15:31775328-31947542 (-) // 88.66 // q13.3
11746041_a_at	718.522	722.12	695.066	838.798	784.149	925.959	-0.0666523	-0.0594444	-0.114534	0.15664	0.0594444	0.299265	0.105016	0.0246322	-1.19085	-0.251993	1.19085	down	TRA2B	6434	0000375 // RNA splicing, via transesterification reactions // traceable author statement /// 0000381 // regulation of alternative nuclear mRNA splicing, via spliceosome // inferred from direct assay /// 0000398 // nuclear mRNA splicing, via spliceosome // inferred from direct assay /// 0006397 // mRNA processing // inferred from electronic annotation /// 0008380 // RNA splicing // inferred from e…	0005634 // nucleus // inferred from direct assay /// 0005634 // nucleus // inferred from electronic annotation	0000166 // nucleotide binding // inferred from electronic annotation /// 0003676 // nucleic acid binding // inferred from electronic annotation /// 0003723 // RNA binding // inferred from electronic annotation /// 0003729 // mRNA binding // inferred from direct assay /// 0005515 // protein binding // inferred from physical interaction	chr3:185634536-185655818 (-) // 94.9 // q27.2
11762973_at	13.5936	13.5735	12.1584	14.5269	17.5904	13.78	-0.0098238	-0.0119588	-0.170799	0.0859761	0.362036	0.0098238	0.336501	0.143928	-1.16216	-0.216806	1.16216	down				0005576 // extracellular region // inferred from electronic annotation		chr2:31393687-31394575 (-) // 65.65 // p23.1
11744564_a_at	227.345	200.792	181.792	223.54	204.125	183.641	0.167305	-0.0118766	-0.15529	0.142956	0.0118766	-0.140686	0.987425	0.971812	-1.00324	-0.00466916	1.00324	down	PPWD1	23398	0000398 // nuclear mRNA splicing, via spliceosome // inferred by curator /// 0000413 // protein peptidyl-prolyl isomerization // inferred from electronic annotation /// 0006397 // mRNA processing // inferred from electronic annotation /// 0006457 // protein folding // inferred from electronic annotation /// 0008380 // RNA splicing // inferred from electronic annotation	0005634 // nucleus // inferred from direct assay /// 0005634 // nucleus // inferred from electronic annotation /// 0005681 // spliceosomal complex // inferred from electronic annotation /// 0071013 // catalytic step 2 spliceosome // inferred from direct assay	0003755 // peptidyl-prolyl cis-trans isomerase activity // inferred from electronic annotation /// 0016853 // isomerase activity // inferred from electronic annotation	chr5:64859125-64883376 (+) // 99.43 // q12.3
11759054_at	6.63054	6.67546	6.99109	7.0427	7.07272	6.86581	-0.0633462	-0.0536051	0.0130436	0.0236564	0.0297914	-0.0130436	0.352056	0.154913	-1.03391	-0.0481038	1.03391	down	DEFB126	81623	0006952 // defense response // inferred from electronic annotation /// 0042742 // defense response to bacterium // inferred from electronic annotation	0005576 // extracellular region // inferred from electronic annotation /// 0009986 // cell surface // inferred from electronic annotation /// 0030112 // glycocalyx // inferred from electronic annotation		chr20:123009-126392 (+) // 91.23 // p13
11720104_a_at	153.253	145.744	143.125	142.369	128.101	134.653	0.102457	0.0299768	0.00382137	-0.00382137	-0.156175	-0.0842075	0.220087	0.0748553	1.09188	0.12682	1.09188	up	PAK1	5058	0000165 // MAPK cascade // inferred from direct assay /// 0001666 // response to hypoxia // inferred from electronic annotation /// 0006468 // protein phosphorylation // inferred from direct assay /// 0006468 // protein phosphorylation // inferred from electronic annotation /// 0006915 // apoptotic process // inferred from electronic annotation /// 0007411 // axon guidance // traceable author sta…	0001726 // ruffle // inferred from direct assay /// 0005624 // membrane fraction // inferred from electronic annotation /// 0005634 // nucleus // inferred from electronic annotation /// 0005737 // cytoplasm // inferred from direct assay /// 0005737 // cytoplasm // inferred from electronic annotation /// 0005794 // Golgi apparatus // inferred from direct assay /// 0005829 // cytosol // traceable a…	0000166 // nucleotide binding // inferred from electronic annotation /// 0003824 // catalytic activity // inferred from electronic annotation /// 0004672 // protein kinase activity // inferred from direct assay /// 0004672 // protein kinase activity // inferred from electronic annotation /// 0004674 // protein serine/threonine kinase activity // inferred from direct assay /// 0004674 // protein s…	chr11:77032591-77185365 (-) // 85.0 // q13.5
11731540_at	9.49339	6.95344	8.33971	8.15532	7.31936	6.60131	0.297195	-0.152002	0.110268	0.0780122	-0.078012	-0.226978	0.588831	0.364265	1.11792	0.160813	1.11792	up	SESTD1	91404	0051925 // regulation of calcium ion transport via voltage-gated calcium channel activity // inferred from mutant phenotype	0034704 // calcium channel complex // inferred from physical interaction	0001786 // phosphatidylserine binding // inferred from direct assay /// 0005515 // protein binding // inferred from physical interaction /// 0005545 // 1-phosphatidylinositol binding // inferred from direct assay /// 0005546 // phosphatidylinositol-4,5-bisphosphate binding // inferred from direct assay /// 0010314 // phosphatidylinositol-5-phosphate binding // inferred from direct assay /// 00312…	chr2:179966420-180129517 (-) // 86.67 // q31.2
11725347_a_at	159.339	150.984	152.542	147.779	123.961	116.308	0.093185	0.0154786	0.0302911	-0.0154786	-0.269026	-0.360971	0.209479	0.0692188	1.1987	0.261477	1.1987	up	TFDP1	7027	0000080 // G1 phase of mitotic cell cycle // traceable author statement /// 0000082 // G1/S transition of mitotic cell cycle // traceable author statement /// 0000278 // mitotic cell cycle // traceable author statement /// 0006351 // transcription, DNA-dependent // inferred from electronic annotation /// 0006355 // regulation of transcription, DNA-dependent // inferred from electronic annotation …	0005634 // nucleus // inferred from electronic annotation /// 0005654 // nucleoplasm // traceable author statement /// 0005667 // transcription factor complex // inferred from electronic annotation	0003677 // DNA binding // inferred from electronic annotation /// 0003700 // sequence-specific DNA binding transcription factor activity // inferred from electronic annotation /// 0003700 // sequence-specific DNA binding transcription factor activity // traceable author statement /// 0003713 // transcription coactivator activity // traceable author statement /// 0005515 // protein binding // infe…	chr13:114238987-114295788 (+) // 90.18 // q34
11755375_a_at	9.06609	7.35275	8.77348	7.14054	8.13858	7.78495	0.187747	-0.114449	0.140416	-0.1567	0.0320444	-0.0320444	0.547518	0.320541	1.08935	0.123472	1.08935	up	DGKH	160851	0007205 // protein kinase C-activating G-protein coupled receptor signaling pathway // inferred from mutant phenotype /// 0007205 // protein kinase C-activating G-protein coupled receptor signaling pathway // inferred from electronic annotation /// 0007596 // blood coagulation // traceable author statement /// 0016310 // phosphorylation // inferred from electronic annotation /// 0030168 // platel…	0005622 // intracellular // inferred from electronic annotation /// 0005634 // nucleus // inferred from direct assay /// 0005737 // cytoplasm // inferred from direct assay /// 0005737 // cytoplasm // inferred from electronic annotation /// 0005768 // endosome // inferred from direct assay /// 0005886 // plasma membrane // traceable author statement /// 0005886 // plasma membrane // inferred from …	0000166 // nucleotide binding // inferred from electronic annotation /// 0004143 // diacylglycerol kinase activity // inferred from mutant phenotype /// 0004143 // diacylglycerol kinase activity // inferred from electronic annotation /// 0005524 // ATP binding // inferred from electronic annotation /// 0005543 // phospholipid binding // inferred from electronic annotation /// 0016301 // kinase ac…	chr13:42729424-42803386 (+) // 96.93 // q14.11
11727314_a_at	397.397	373.7	350.592	265.869	246.292	249.36	0.380324	0.291624	0.199539	-0.199539	-0.309886	-0.292026	0.0139466	0.000866864	1.47187	0.557646	1.47187	up	ABCC5	10057	0006200 // ATP catabolic process // inferred from electronic annotation /// 0006810 // transport // traceable author statement /// 0006810 // transport // inferred from electronic annotation /// 0015711 // organic anion transport // traceable author statement /// 0032496 // response to lipopolysaccharide // inferred from electronic annotation /// 0032868 // response to insulin stimulus // inferre…	0005624 // membrane fraction // inferred from direct assay /// 0005624 // membrane fraction // traceable author statement /// 0005886 // plasma membrane // traceable author statement /// 0005887 // integral to plasma membrane // traceable author statement /// 0016020 // membrane // inferred from electronic annotation /// 0016021 // integral to membrane // inferred from electronic annotation /// 0…	0000166 // nucleotide binding // inferred from electronic annotation /// 0005524 // ATP binding // inferred from electronic annotation /// 0005524 // ATP binding // traceable author statement /// 0008514 // organic anion transmembrane transporter activity // traceable author statement /// 0016887 // ATPase activity // inferred from electronic annotation /// 0017111 // nucleoside-triphosphatase ac…	chr3:183637721-183735803 (-) // 99.16 // q27.1
11745576_at	23.8063	24.4612	28.0988	28.1432	22.3026	24.4815	-0.0397534	-0.000597954	0.199415	0.201691	-0.133882	0.000597954	0.908999	0.817215	1.02117	0.030219	1.02117	up	KIRREL3-AS3	283165				chr11:126872804-126875953 (+) // 93.56 // q24.2
11739591_s_at	426.972	406.959	419.799	564.06	590.292	601.132	-0.200853	-0.270114	-0.225299	0.200853	0.266433	0.292685	0.00594189	0.000140052	-1.39999	-0.485413	1.39999	down	MINA	84864	0042254 // ribosome biogenesis // inferred from electronic annotation	0005634 // nucleus // inferred from direct assay /// 0005634 // nucleus // inferred from electronic annotation /// 0005730 // nucleolus // inferred from direct assay /// 0005730 // nucleolus // inferred from electronic annotation /// 0005737 // cytoplasm // inferred from direct assay		chr3:97660660-97691295 (-) // 99.04 // q11.2
11718486_a_at	1478.67	1380.38	1321.14	1387.65	1302.12	1315.28	0.130876	0.031641	-0.031641	0.0392208	-0.0525656	-0.0380497	0.559581	0.332916	1.04301	0.0607566	1.04301	up	EI24	9538	0006914 // autophagy // inferred from electronic annotation /// 0006915 // apoptotic process // inferred from electronic annotation /// 0006917 // induction of apoptosis // inferred from electronic annotation /// 0006917 // induction of apoptosis // traceable author statement /// 0030308 // negative regulation of cell growth // inferred from direct assay /// 0042493 // response to drug // inferre…	0005634 // nucleus // inferred from electronic annotation /// 0005737 // cytoplasm // inferred from electronic annotation /// 0005783 // endoplasmic reticulum // inferred from electronic annotation /// 0005789 // endoplasmic reticulum membrane // inferred from electronic annotation /// 0016020 // membrane // inferred from electronic annotation /// 0016021 // integral to membrane // inferred from …		chr11:125439111-125454579 (+) // 93.48 // q24.2
11736828_x_at	85.4729	73.1652	87.021	82.2269	88.1773	84.9167	0.0047102	-0.2196	0.0306063	-0.0511475	0.0496502	-0.00470972	0.71932	0.521627	-1.042	-0.0593588	1.042	down	ST3GAL1	6482	0006464 // cellular protein modification process // traceable author statement /// 0006468 // protein phosphorylation // inferred from electronic annotation /// 0006486 // protein glycosylation // inferred from electronic annotation /// 0016266 // O-glycan processing // traceable author statement /// 0043687 // post-translational protein modification // traceable author statement /// 0044267 // c…	0000139 // Golgi membrane // traceable author statement /// 0005576 // extracellular region // inferred from electronic annotation /// 0005794 // Golgi apparatus // inferred from electronic annotation /// 0016020 // membrane // inferred from electronic annotation /// 0016021 // integral to membrane // inferred from electronic annotation /// 0030173 // integral to Golgi membrane // inferred from e…	0003836 // beta-galactoside (CMP) alpha-2,3-sialyltransferase activity // inferred from electronic annotation /// 0003836 // beta-galactoside (CMP) alpha-2,3-sialyltransferase activity // traceable author statement /// 0008373 // sialyltransferase activity // inferred from electronic annotation /// 0016740 // transferase activity // inferred from electronic annotation /// 0016757 // transferase a…	chr8:134467090-134584183 (-) // 90.59 // q24.22
11717923_s_at	582.743	572.003	541.959	492.742	481.721	535.657	0.113115	0.0862761	0.00843716	-0.128914	-0.161547	-0.00843716	0.144428	0.03963	1.12421	0.168909	1.12421	up	YAP1	10413	0001570 // vasculogenesis // inferred from electronic annotation /// 0006351 // transcription, DNA-dependent // inferred from electronic annotation /// 0006355 // regulation of transcription, DNA-dependent // inferred from electronic annotation /// 0006357 // regulation of transcription from RNA polymerase II promoter // inferred from electronic annotation /// 0006366 // transcription from RNA po…	0005634 // nucleus // inferred from direct assay /// 0005634 // nucleus // inferred from electronic annotation /// 0005654 // nucleoplasm // traceable author statement /// 0005737 // cytoplasm // inferred from direct assay /// 0005737 // cytoplasm // inferred from electronic annotation /// 0005829 // cytosol // traceable author statement	0001076 // RNA polymerase II transcription factor binding transcription factor activity // inferred from electronic annotation /// 0003682 // chromatin binding // inferred from electronic annotation /// 0003713 // transcription coactivator activity // inferred from direct assay /// 0003713 // transcription coactivator activity // inferred from electronic annotation /// 0003714 // transcription co…	chr11:101981209-102104149 (+) // 91.79 // q22.1
11724546_at	26.9479	23.8997	19.1822	24.9979	23.6249	28.0293	0.140772	-0.0324082	-0.349631	0.0324082	-0.0490932	0.197537	0.646996	0.431147	-1.10244	-0.140706	1.10244	down	HCFC2	29915	0000122 // negative regulation of transcription from RNA polymerase II promoter // inferred from sequence or structural similarity /// 0006357 // regulation of transcription from RNA polymerase II promoter // traceable author statement /// 0016032 // viral reproduction // traceable author statement	0005634 // nucleus // inferred from electronic annotation /// 0005634 // nucleus // inferred from direct assay /// 0005737 // cytoplasm // inferred from direct assay /// 0005737 // cytoplasm // inferred from electronic annotation	0003713 // transcription coactivator activity // traceable author statement	chr12:104458234-104500299 (+) // 97.11 // q23.3
11730716_a_at	8.86943	8.89258	11.0189	8.27889	10.7119	8.58291	-0.00187993	0.00187969	0.311192	-0.101285	0.270415	-0.0492549	0.843479	0.703221	1.0452	0.0637721	1.0452	up	PAGE5	90737				chrX:55246788-55250533 (+) // 87.59 // p11.21
11730612_a_at	72.1252	75.4011	71.7919	59.0003	51.8645	48.9038	0.148232	0.212314	0.14155	-0.14155	-0.327523	-0.412324	0.038389	0.00515497	1.37665	0.461164	1.37665	up	MBOAT7	79143	0006644 // phospholipid metabolic process // inferred from electronic annotation /// 0008654 // phospholipid biosynthetic process // inferred from electronic annotation	0016020 // membrane // inferred from electronic annotation /// 0016021 // integral to membrane // inferred from electronic annotation	0004872 // receptor activity // inferred from electronic annotation /// 0016740 // transferase activity // inferred from electronic annotation /// 0016746 // transferase activity, transferring acyl groups // inferred from electronic annotation /// 0016747 // transferase activity, transferring acyl groups other than amino-acyl groups // inferred from electronic annotation	chr19:54681993-54693733 (-) // 82.66 // q13.42
11718387_s_at	297.532	270.042	250.739	309.063	296.795	309.785	0.00179005	-0.138074	-0.245068	0.0566473	-0.00179005	0.0600119	0.247454	0.0897938	-1.12148	-0.165407	1.12148	down	ZFYVE20	64145	0006810 // transport // inferred from electronic annotation /// 0007596 // blood coagulation // traceable author statement /// 0015031 // protein transport // inferred from electronic annotation /// 0016197 // endosomal transport // non-traceable author statement	0005622 // intracellular // inferred from electronic annotation /// 0005768 // endosome // non-traceable author statement /// 0005768 // endosome // inferred from electronic annotation /// 0005886 // plasma membrane // inferred from electronic annotation /// 0010008 // endosome membrane // traceable author statement /// 0016020 // membrane // inferred from electronic annotation /// 0031901 // ear…	0005515 // protein binding // inferred from physical interaction /// 0008270 // zinc ion binding // non-traceable author statement /// 0008270 // zinc ion binding // inferred from electronic annotation /// 0017137 // Rab GTPase binding // inferred from electronic annotation /// 0046872 // metal ion binding // inferred from electronic annotation	chr3:15111579-15140664 (-) // 84.74 // p25.1
11715842_a_at	259.811	272.263	237.574	203.498	184.303	194.959	0.240768	0.308309	0.111679	-0.11168	-0.254615	-0.173527	0.0371658	0.00487418	1.31968	0.400193	1.31968	up	MAPK1	5594	0000165 // MAPK cascade // traceable author statement /// 0000165 // MAPK cascade // inferred from electronic annotation /// 0000186 // activation of MAPKK activity // traceable author statement /// 0000187 // activation of MAPK activity // traceable author statement /// 0000189 // MAPK import into nucleus // inferred from electronic annotation /// 0002224 // toll-like receptor signaling pathway …	0005625 // soluble fraction // inferred from electronic annotation /// 0005626 // insoluble fraction // inferred from electronic annotation /// 0005634 // nucleus // traceable author statement /// 0005634 // nucleus // inferred from electronic annotation /// 0005654 // nucleoplasm // traceable author statement /// 0005654 // nucleoplasm // inferred from electronic annotation /// 0005737 // cytopl…	0000166 // nucleotide binding // inferred from electronic annotation /// 0001784 // phosphotyrosine binding // inferred from electronic annotation /// 0003677 // DNA binding // inferred from electronic annotation /// 0004672 // protein kinase activity // inferred from electronic annotation /// 0004674 // protein serine/threonine kinase activity // inferred from direct assay /// 0004674 // protein…	chr22:22108791-22221970 (-) // 87.22 // q11.21
11722863_at	5.91298	6.75321	6.1323	6.78807	6.12532	6.91898	-0.122117	0.0695729	-0.0695729	0.0769999	-0.0712171	0.104558	0.605062	0.382502	-1.05518	-0.0774861	1.05518	down	SCGB2A1	4246			0005496 // steroid binding // inferred from electronic annotation /// 0005497 // androgen binding // non-traceable author statement	chr11:61976144-61981415 (+) // 94.72 // q12.3
11751154_x_at	25.2357	23.7684	23.1907	20.629	19.9369	22.2242	0.152625	0.066206	0.0307069	-0.138166	-0.187396	-0.0307069	0.110031	0.0263523	1.15024	0.201935	1.15024	up	ALDOC	230	0001666 // response to hypoxia // inferred from electronic annotation /// 0005975 // carbohydrate metabolic process // traceable author statement /// 0006000 // fructose metabolic process // traceable author statement /// 0006006 // glucose metabolic process // traceable author statement /// 0006094 // gluconeogenesis // traceable author statement /// 0006096 // glycolysis // inferred from electr…	0005737 // cytoplasm // inferred from electronic annotation /// 0005739 // mitochondrion // inferred from electronic annotation /// 0005829 // cytosol // traceable author statement /// 0005856 // cytoskeleton // inferred by curator /// 0030424 // axon // inferred from electronic annotation	0003824 // catalytic activity // inferred from electronic annotation /// 0004332 // fructose-bisphosphate aldolase activity // inferred from direct assay /// 0004332 // fructose-bisphosphate aldolase activity // inferred from electronic annotation /// 0005515 // protein binding // inferred from physical interaction /// 0008092 // cytoskeletal protein binding // inferred from direct assay /// 0016…	chr17:26900134-26903912 (-) // 99.42 // q11.2
11726904_a_at	254.147	249.11	227.953	141.9	128.964	131.927	0.498857	0.469979	0.341935	-0.341935	-0.47984	-0.447064	0.00653446	0.000174094	1.81487	0.85987	1.81487	up	COBL	23242	0001843 // neural tube closure // inferred from electronic annotation		0003779 // actin binding // inferred from electronic annotation	chr7:51083909-51384515 (-) // 99.51 // p12.1
11753940_a_at	22.6879	22.2285	22.522	21.9587	25.3697	28.8565	0.00529432	-0.0242157	-0.00529432	-0.0418363	0.166479	0.352268	0.434161	0.217229	-1.12275	-0.167042	1.12275	down	NRL	4901	0006351 // transcription, DNA-dependent // inferred from electronic annotation /// 0006355 // regulation of transcription, DNA-dependent // inferred from electronic annotation /// 0006366 // transcription from RNA polymerase II promoter // traceable author statement /// 0007275 // multicellular organismal development // inferred from electronic annotation /// 0007468 // regulation of rhodopsin ge…	0005634 // nucleus // inferred from electronic annotation /// 0005634 // nucleus // traceable author statement	0003677 // DNA binding // traceable author statement /// 0003677 // DNA binding // inferred from electronic annotation /// 0003700 // sequence-specific DNA binding transcription factor activity // inferred from electronic annotation /// 0043522 // leucine zipper domain binding // inferred from physical interaction /// 0043565 // sequence-specific DNA binding // inferred from electronic annotation	chr14:24549316-24584223 (-) // 91.15 // q11.2
11751357_a_at	37.9619	40.172	40.7974	41.4744	41.4048	47.5699	-0.114585	-0.0329485	-0.0106606	0.013082	0.0106606	0.210911	0.344333	0.149343	-1.09501	-0.130949	1.09501	down	MEI1	150365	0007126 // meiosis // inferred from electronic annotation /// 0007141 // male meiosis I // inferred from electronic annotation /// 0007276 // gamete generation // inferred from electronic annotation /// 0007286 // spermatid development // inferred from electronic annotation			chr22:42148507-42177849 (+) // 98.98 // q13.2
11727430_s_at	10.6929	13.3025	11.297	13.9663	11.8127	9.30251	-0.111483	0.203556	-0.0322011	0.273805	0.0322011	-0.312451	0.959579	0.915053	1.01544	0.0221055	1.01544	up	C6orf162	57150		0016020 // membrane // inferred from electronic annotation /// 0016021 // integral to membrane // inferred from electronic annotation		chr6:88046724-88052041 (+) // 91.8 // q15
11721103_a_at	37.0245	38.7741	41.4434	38.5175	42.2723	39.0275	-0.0713129	-0.00469828	0.0913506	-0.0142775	0.119923	0.00469828	0.803829	0.64235	-1.02219	-0.0316681	1.02219	down	POLDIP3	84271	0006417 // regulation of translation // inferred from electronic annotation /// 0045727 // positive regulation of translation // inferred from mutant phenotype	0005634 // nucleus // inferred from direct assay /// 0005634 // nucleus // inferred from electronic annotation /// 0005730 // nucleolus // inferred from direct assay /// 0005737 // cytoplasm // traceable author statement /// 0005737 // cytoplasm // inferred from electronic annotation /// 0016607 // nuclear speck // inferred from direct assay /// 0016607 // nuclear speck // inferred from electroni…	0000166 // nucleotide binding // inferred from electronic annotation /// 0003676 // nucleic acid binding // inferred from electronic annotation /// 0003723 // RNA binding // inferred from electronic annotation /// 0005515 // protein binding // inferred from physical interaction	chr22:42979727-43010962 (-) // 99.49 // q13.2
11755049_a_at	323.965	313.3	289.794	281.231	303.096	257.545	0.128435	0.080142	-0.0323744	-0.0756493	0.0323744	-0.202578	0.366403	0.165098	1.10243	0.140685	1.10243	up	PIK3C3	5289	0000045 // autophagic vacuole assembly // inferred from electronic annotation /// 0000910 // cytokinesis // inferred from mutant phenotype /// 0006468 // protein phosphorylation // inferred from electronic annotation /// 0006914 // autophagy // inferred from electronic annotation /// 0007032 // endosome organization // inferred from electronic annotation /// 0007049 // cell cycle // inferred from…	0005768 // endosome // inferred from electronic annotation /// 0005770 // late endosome // inferred from direct assay /// 0005770 // late endosome // inferred from electronic annotation /// 0005829 // cytosol // traceable author statement /// 0030496 // midbody // inferred from direct assay /// 0030496 // midbody // inferred from electronic annotation	0000166 // nucleotide binding // inferred from electronic annotation /// 0004672 // protein kinase activity // inferred from electronic annotation /// 0005515 // protein binding // inferred from physical interaction /// 0005524 // ATP binding // inferred from electronic annotation /// 0016301 // kinase activity // inferred from electronic annotation /// 0016303 // 1-phosphatidylinositol-3-kinase …	chr18:39605275-39661443 (+) // 79.99 // q12.3
11764109_at	7.00765	7.4209	7.0961	6.28456	6.05254	6.46104	0.0585823	0.141245	0.0766768	-0.0985374	-0.152809	-0.0585823	0.0429601	0.00620526	1.1451	0.195478	1.1451	up						chr6:163789337-163789753 (-) // 99.52 // q26
11749470_a_at	20.2149	18.1734	22.0923	19.3919	19.2896	17.5893	0.0637827	-0.0898061	0.191908	0.00381517	-0.00381517	-0.136942	0.567054	0.340531	1.07247	0.100942	1.07247	up	TRPM8	79054	0006810 // transport // inferred from electronic annotation /// 0006811 // ion transport // inferred from electronic annotation /// 0006816 // calcium ion transport // inferred from electronic annotation /// 0006874 // cellular calcium ion homeostasis // inferred from electronic annotation /// 0009266 // response to temperature stimulus // inferred from electronic annotation /// 0009409 // respon…	0009897 // external side of plasma membrane // inferred from electronic annotation /// 0016020 // membrane // inferred from electronic annotation /// 0016021 // integral to membrane // inferred from electronic annotation	0004872 // receptor activity // inferred from electronic annotation /// 0005216 // ion channel activity // inferred from electronic annotation /// 0005262 // calcium channel activity // inferred from electronic annotation /// 0042803 // protein homodimerization activity // inferred from electronic annotation	chr2:234826049-234925973 (+) // 96.93 // q37.1
11750933_a_at	103.11	100.929	106.488	112.928	107.132	124.464	-0.0508537	-0.0816937	-0.00435448	0.0803628	0.004354	0.220691	0.253666	0.0933884	-1.1076	-0.147437	1.1076	down	ZNF480	147657	0006351 // transcription, DNA-dependent // inferred from electronic annotation /// 0006355 // regulation of transcription, DNA-dependent // inferred from electronic annotation	0005622 // intracellular // inferred from electronic annotation /// 0005634 // nucleus // inferred from direct assay /// 0005634 // nucleus // inferred from electronic annotation /// 0005730 // nucleolus // inferred from direct assay /// 0005737 // cytoplasm // inferred from direct assay	0003676 // nucleic acid binding // inferred from electronic annotation /// 0008270 // zinc ion binding // inferred from electronic annotation /// 0046872 // metal ion binding // inferred from electronic annotation	chr19:52800431-52826411 (+) // 95.51 // q13.41
11746026_x_at	49.781	59.3807	65.634	69.3658	61.7604	62.8352	-0.323532	-0.0691338	0.075315	0.155097	-0.012445	0.0124445	0.511051	0.285131	-1.11534	-0.157482	1.11534	down	0.075315	MILR1	284021	0033004 // negative regulation of mast cell activation // inferred from sequence or structural similarity /// 0043303 // mast cell degranulation // inferred from sequence or structural similarity	0005886 // plasma membrane // inferred from electronic annotation /// 0005887 // integral to plasma membrane // non-traceable author statement /// 0016020 // membrane // inferred from electronic annotation /// 0016021 // integral to membrane // inferred from electronic annotation	0005515 // protein binding // inferred from sequence or structural similarity
11723087_at	74.5427	72.2556	72.9231	77.1643	75.1809	57.6252	0.0158467	-0.0291123	-0.0158463	0.065712	0.0281444	-0.35552	0.773966	0.597221	1.0552	0.0775174	1.0552	up	GAS2L1	10634	0001578 // microtubule bundle formation // inferred from mutant phenotype /// 0007026 // negative regulation of microtubule depolymerization // inferred from mutant phenotype /// 0007050 // cell cycle arrest // inferred from sequence or structural similarity /// 0007050 // cell cycle arrest // inferred from electronic annotation /// 0009267 // cellular response to starvation // inferred from sequ…	0001725 // stress fiber // inferred from direct assay /// 0001725 // stress fiber // inferred from electronic annotation /// 0005737 // cytoplasm // inferred from direct assay /// 0005737 // cytoplasm // inferred from electronic annotation /// 0005856 // cytoskeleton // inferred from electronic annotation /// 0005874 // microtubule // inferred from direct assay /// 0005874 // microtubule // infer…	0008017 // microtubule binding // inferred from direct assay /// 0008093 // cytoskeletal adaptor activity // inferred from direct assay /// 0046966 // thyroid hormone receptor binding // inferred from direct assay	chr22:29702346-29708776 (+) // 89.67 // q12.2
11749176_a_at	62.4148	61.7045	58.1037	65.031	65.9085	64.1061	-0.0192866	-0.0357995	-0.122544	0.0399523	0.0592904	0.0192862	0.15494	0.0441247	-1.07082	-0.0987197	1.07082	down	RIOK3	8780	0006468 // protein phosphorylation // inferred from electronic annotation /// 0007059 // chromosome segregation // traceable author statement /// 0016310 // phosphorylation // inferred from electronic annotation		0000166 // nucleotide binding // inferred from electronic annotation /// 0003824 // catalytic activity // inferred from electronic annotation /// 0004674 // protein serine/threonine kinase activity // inferred from electronic annotation /// 0005515 // protein binding // inferred from physical interaction /// 0005524 // ATP binding // inferred from electronic annotation /// 0016301 // kinase activ…	chr18:21033250-21061544 (+) // 99.95 // q11.2
11719577_a_at	168.901	182.687	170.233	155.511	161.807	167.625	0.00547028	0.118668	0.0168047	-0.113692	-0.0564342	-0.0054698	0.250019	0.0912862	1.07588	0.105513	1.07588	up	AMT	275	0006546 // glycine catabolic process // inferred from electronic annotation /// 0006546 // glycine catabolic process // traceable author statement /// 0032259 // methylation // inferred from electronic annotation	0005737 // cytoplasm // inferred from electronic annotation /// 0005739 // mitochondrion // inferred from electronic annotation /// 0005739 // mitochondrion // traceable author statement	0004047 // aminomethyltransferase activity // inferred from electronic annotation /// 0008168 // methyltransferase activity // inferred from electronic annotation /// 0008483 // transaminase activity // inferred from electronic annotation /// 0016740 // transferase activity // inferred from electronic annotation	chr3:49454210-49460111 (-) // 94.96 // p21.31
11741646_s_at	16.8202	17.0076	21.9083	18.9393	18.1072	17.0075	-0.0611763	-0.0451937	0.320105	0.110011	0.0451937	-0.0452013	0.904049	0.806867	1.02426	0.0345772	1.02426	up	ATXN7L1	222255				chr7:105245220-105319653 (-) // 98.34 // q22.3
11720729_at	76.6929	81.7756	92.8784	98.9908	83.6126	74.15	-0.108603	-0.0160255	0.167647	0.259598	0.0160251	-0.157249	0.937277	0.871433	-1.01756	-0.0251183	1.01756	down	CSDC2	27254	0006355 // regulation of transcription, DNA-dependent // inferred from electronic annotation /// 0006397 // mRNA processing // inferred from electronic annotation /// 0006398 // histone mRNA 3'-end processing // non-traceable author statement	0005634 // nucleus // non-traceable author statement /// 0005634 // nucleus // inferred from electronic annotation /// 0005737 // cytoplasm // non-traceable author statement /// 0005737 // cytoplasm // inferred from electronic annotation	0003676 // nucleic acid binding // inferred from electronic annotation /// 0003677 // DNA binding // inferred from electronic annotation /// 0003723 // RNA binding // non-traceable author statement /// 0003723 // RNA binding // inferred from electronic annotation	chr22:41956766-41972670 (+) // 96.31 // q13.2
11729235_s_at	52.2566	58.5848	66.4868	68.8194	61.1524	77.4533	-0.287125	-0.122213	0.060329	0.110076	-0.0603294	0.280589	0.389237	0.182437	-1.16995	-0.226448	1.16995	down	E2F6	1876	0000083 // regulation of transcription involved in G1/S phase of mitotic cell cycle // inferred from electronic annotation /// 0000122 // negative regulation of transcription from RNA polymerase II promoter // traceable author statement /// 0006351 // transcription, DNA-dependent // inferred from electronic annotation /// 0006355 // regulation of transcription, DNA-dependent // inferred from elec…	0005634 // nucleus // inferred from electronic annotation /// 0005667 // transcription factor complex // inferred from electronic annotation /// 0071339 // MLL1 complex // inferred from direct assay	0003677 // DNA binding // inferred from electronic annotation /// 0003677 // DNA binding // traceable author statement /// 0003700 // sequence-specific DNA binding transcription factor activity // inferred from electronic annotation /// 0003714 // transcription corepressor activity // traceable author statement	chr2:11584500-11606303 (-) // 83.35 // p25.1
11719930_a_at	109.141	117.345	128.213	161.51	138.398	131.916	-0.252894	-0.148324	-0.0205388	0.312542	0.0897441	0.0205388	0.19848	0.0639099	-1.21548	-0.281527	1.21548	down	ARGLU1	55082	0006351 // transcription, DNA-dependent // inferred from electronic annotation /// 0006355 // regulation of transcription, DNA-dependent // inferred from electronic annotation	0005634 // nucleus // inferred from electronic annotation		chr13:107194928-107220512 (-) // 94.79 // q33.3
11733612_s_at	39.6373	34.5188	34.5499	13.5471	14.6111	13.9552	0.819636	0.620161	0.62146	-0.729233	-0.620161	-0.686424	0.00394876	4.93245e-05	2.577	1.36569	2.577	up	DOCK8	81704	0007596 // blood coagulation // traceable author statement	0005829 // cytosol // traceable author statement	0005085 // guanyl-nucleotide exchange factor activity // inferred from electronic annotation /// 0005525 // GTP binding // inferred from electronic annotation /// 0051020 // GTPase binding // inferred from electronic annotation	chr9:214864-465255 (+) // 98.62 // p24.3
11745881_a_at	69.4069	66.2127	61.916	68.197	61.8947	63.4569	0.0986362	0.0306649	-0.0661297	0.073266	-0.066627	-0.0306654	0.823445	0.671366	1.02035	0.0290659	1.02035	up	GUCA1A	2978	0007165 // signal transduction // non-traceable author statement /// 0007601 // visual perception // inferred from electronic annotation /// 0007601 // visual perception // traceable author statement /// 0007602 // phototransduction // inferred from electronic annotation /// 0031282 // regulation of guanylate cyclase activity // inferred from electronic annotation /// 0050896 // response to stimu…	0016020 // membrane // inferred from electronic annotation	0005509 // calcium ion binding // inferred from electronic annotation /// 0008048 // calcium sensitive guanylate cyclase activator activity // traceable author statement /// 0008048 // calcium sensitive guanylate cyclase activator activity // inferred from electronic annotation /// 0030249 // guanylate cyclase regulator activity // inferred from electronic annotation	chr6:42123183-42147806 (+) // 92.41 // p21.1
11750096_a_at	8.11099	9.40705	8.71215	8.69874	10.2787	9.39311	-0.157437	0.0564272	-0.054287	-0.0565093	0.184272	0.054287	0.519616	0.293329	-1.08106	-0.112449	1.08106	down	CTNND2	1501	0001763 // morphogenesis of a branching structure // inferred from electronic annotation /// 0006351 // transcription, DNA-dependent // inferred from electronic annotation /// 0006355 // regulation of transcription, DNA-dependent // inferred from electronic annotation /// 0007155 // cell adhesion // traceable author statement /// 0007155 // cell adhesion // inferred from electronic annotation ///…	0005634 // nucleus // inferred from electronic annotation /// 0005737 // cytoplasm // traceable author statement /// 0005912 // adherens junction // inferred from electronic annotation /// 0014069 // postsynaptic density // inferred from electronic annotation /// 0019717 // synaptosome // inferred from electronic annotation /// 0030054 // cell junction // inferred from electronic annotation /// 0…	0005515 // protein binding // inferred from physical interaction	chr5:10972992-11904092 (-) // 99.76 // p15.2
11723609_a_at	8.07344	7.16482	7.37861	7.6566	7.80741	7.09084	0.103157	-0.0690968	-0.0266778	0.0266776	0.0548177	-0.0840697	0.983549	0.962839	1.0023	0.00331871	1.0023	up	HABP2	3026	0006508 // proteolysis // inferred from electronic annotation /// 0007155 // cell adhesion // traceable author statement	0005576 // extracellular region // non-traceable author statement /// 0005576 // extracellular region // inferred from electronic annotation /// 0005615 // extracellular space // traceable author statement	0003824 // catalytic activity // inferred from electronic annotation /// 0004252 // serine-type endopeptidase activity // inferred from electronic annotation /// 0005539 // glycosaminoglycan binding // traceable author statement /// 0008233 // peptidase activity // inferred from electronic annotation /// 0008236 // serine-type peptidase activity // inferred from electronic annotation /// 0016787 …	chr10:115312736-115349367 (+) // 99.84 // q25.3
11727450_a_at	113.766	101.99	97.4278	111.31	113.392	107.294	0.0580015	-0.0996523	-0.165668	0.0265074	0.0532422	-0.0265069	0.510482	0.284647	-1.06205	-0.0868538	1.06205	down	MORN4	118812				chr10:99374311-99393344 (-) // 79.38 // q24.2
11736473_a_at	15.9055	15.5584	17.7059	17.1223	13.9513	12.8538	0.015918	-0.0159178	0.170622	0.122272	-0.17321	-0.291417	0.502154	0.276579	1.12583	0.170993	1.12583	up	TCF7	6932	0006351 // transcription, DNA-dependent // inferred from electronic annotation /// 0006355 // regulation of transcription, DNA-dependent // not recorded /// 0006355 // regulation of transcription, DNA-dependent // inferred from electronic annotation /// 0006357 // regulation of transcription from RNA polymerase II promoter // not recorded /// 0006357 // regulation of transcription from RNA polyme…	0005634 // nucleus // inferred from direct assay /// 0005634 // nucleus // inferred from electronic annotation /// 0005667 // transcription factor complex // not recorded	0003677 // DNA binding // inferred from electronic annotation /// 0003682 // chromatin binding // not recorded /// 0003700 // sequence-specific DNA binding transcription factor activity // not recorded /// 0003700 // sequence-specific DNA binding transcription factor activity // inferred from electronic annotation /// 0005515 // protein binding // inferred from physical interaction /// 0008013 //…	chr5:133451300-133483919 (+) // 89.87 // q31.1
11739863_a_at	273.792	253.639	285.458	277.363	326.795	335.22	-0.0394478	-0.149751	0.0207529	-0.0207529	0.215859	0.252579	0.27784	0.10703	-1.15299	-0.205377	1.15299	down	TTF2	8458	0006351 // transcription, DNA-dependent // inferred from electronic annotation /// 0006353 // transcription termination, DNA-dependent // traceable author statement /// 0006353 // transcription termination, DNA-dependent // inferred from electronic annotation /// 0006355 // regulation of transcription, DNA-dependent // inferred from electronic annotation /// 0006369 // termination of RNA polymera…	0005634 // nucleus // inferred from direct assay /// 0005634 // nucleus // inferred from electronic annotation /// 0005681 // spliceosomal complex // inferred from electronic annotation /// 0005737 // cytoplasm // inferred from direct assay /// 0005737 // cytoplasm // inferred from electronic annotation /// 0008023 // transcription elongation factor complex // traceable author statement	0000166 // nucleotide binding // inferred from electronic annotation /// 0003676 // nucleic acid binding // inferred from electronic annotation /// 0003677 // DNA binding // inferred from electronic annotation /// 0004386 // helicase activity // inferred from electronic annotation /// 0005515 // protein binding // inferred from physical interaction /// 0005524 // ATP binding // inferred from elec…	chr1:117602948-117645489 (+) // 89.78 // p13.1
11735984_at	10.1503	10.037	9.78121	10.1277	9.6211	9.77704	0.0348098	0.0186222	-0.0186224	0.0316031	-0.042433	-0.019237	0.676209	0.467822	1.0151	0.0216256	1.0151	up	OR2B6	26212	0007165 // signal transduction // inferred from electronic annotation /// 0007186 // G-protein coupled receptor signaling pathway // inferred from electronic annotation /// 0007608 // sensory perception of smell // inferred from electronic annotation /// 0050896 // response to stimulus // inferred from electronic annotation /// 0050911 // detection of chemical stimulus involved in sensory percept…	0005886 // plasma membrane // traceable author statement /// 0005886 // plasma membrane // inferred from electronic annotation /// 0016020 // membrane // inferred from electronic annotation /// 0016021 // integral to membrane // inferred from electronic annotation	0004871 // signal transducer activity // inferred from electronic annotation /// 0004872 // receptor activity // inferred from electronic annotation /// 0004930 // G-protein coupled receptor activity // inferred from electronic annotation /// 0004984 // olfactory receptor activity // inferred from electronic annotation	chr6:27925018-27925960 (+) // 99.16 // p22.1
11727105_s_at	8.44208	8.74868	8.50008	8.21867	7.59316	7.35669	0.0193467	0.0708148	0.0292254	-0.0193467	-0.13355	-0.179195	0.144776	0.039756	1.10995	0.150493	1.10995	up	FGD5	152273	0007010 // cytoskeleton organization // inferred from sequence or structural similarity /// 0008360 // regulation of cell shape // inferred from sequence or structural similarity /// 0030036 // actin cytoskeleton organization // inferred from sequence or structural similarity /// 0035023 // regulation of Rho protein signal transduction // inferred from electronic annotation /// 0043088 // regulat…	0001726 // ruffle // inferred from sequence or structural similarity /// 0005622 // intracellular // inferred from electronic annotation /// 0005737 // cytoplasm // inferred from sequence or structural similarity /// 0005737 // cytoplasm // inferred from electronic annotation /// 0005794 // Golgi apparatus // inferred from sequence or structural similarity /// 0005856 // cytoskeleton // inferred …	0005085 // guanyl-nucleotide exchange factor activity // inferred from sequence or structural similarity /// 0005085 // guanyl-nucleotide exchange factor activity // inferred from electronic annotation /// 0005089 // Rho guanyl-nucleotide exchange factor activity // inferred from electronic annotation /// 0005543 // phospholipid binding // inferred from electronic annotation /// 0031267 // small …	chr3:14860482-14976072 (+) // 98.53 // p25.1
11756401_x_at	1758.42	1765.43	1802.48	1880.99	1852.5	1928.18	-0.0554428	-0.0497036	-0.0197449	0.0417652	0.0197449	0.0775147	0.0656779	0.0119976	-1.06288	-0.087972	1.06288	down	FAM49B	51571				chr8:130853718-131028697 (-) // 70.01 // q24.21
11735552_at	7.4907	7.28295	7.17741	6.49276	8.55197	7.63285	0.0202885	-0.0202885	-0.041348	-0.18598	0.211445	0.0474112	0.877859	0.760619	-1.02674	-0.0380745	1.02674	down	FCRL6	343413		0009897 // external side of plasma membrane // inferred from direct assay /// 0009897 // external side of plasma membrane // inferred from electronic annotation /// 0016020 // membrane // inferred from electronic annotation /// 0016021 // integral to membrane // inferred from electronic annotation	0004872 // receptor activity // inferred from electronic annotation /// 0019903 // protein phosphatase binding // inferred from electronic annotation	chr1:159770301-159786047 (+) // 84.62 // q23.2
11757770_s_at	1028.3	1038.72	1065.45	1322.3	1281.23	1363.74	-0.184241	-0.169683	-0.133029	0.17855	0.133029	0.223071	0.00887472	0.00034925	-1.26623	-0.340534	1.26623	down	TOMM70A	9868	0006626 // protein targeting to mitochondrion // traceable author statement /// 0044267 // cellular protein metabolic process // traceable author statement	0005739 // mitochondrion // inferred from direct assay /// 0005739 // mitochondrion // inferred from electronic annotation /// 0005741 // mitochondrial outer membrane // inferred from electronic annotation /// 0005742 // mitochondrial outer membrane translocase complex // traceable author statement /// 0016020 // membrane // inferred from electronic annotation /// 0016021 // integral to membrane …	0004872 // receptor activity // inferred from electronic annotation /// 0005515 // protein binding // inferred from physical interaction /// 0008320 // protein transmembrane transporter activity // traceable author statement	chr3:100082307-100082909 (-) // 90.92 // q12.2
11728073_a_at	101.804	109.845	100.572	109.594	121.792	102.347	-0.0570278	0.052649	-0.0745983	0.0493488	0.201595	-0.0493484	0.550592	0.323567	-1.06697	-0.0935243	1.06697	down	ITPRIP	85450		0005886 // plasma membrane // inferred from electronic annotation /// 0016020 // membrane // inferred from electronic annotation		chr10:106071900-106093713 (-) // 98.8 // q25.1
11743191_a_at	8.85129	9.82747	9.11724	9.68307	8.49753	9.88082	-0.0861437	0.0647898	-0.0434334	0.0434334	-0.144988	0.0725997	0.947658	0.890778	-1.00831	-0.0119443	1.00831	down	LOC100653217 /// NTM	100653217 /// 50863	0007155 // cell adhesion // inferred from electronic annotation /// 0007155 // cell adhesion // non-traceable author statement /// 0008038 // neuron recognition // traceable author statement	0005886 // plasma membrane // inferred from electronic annotation /// 0016020 // membrane // inferred from electronic annotation /// 0031225 // anchored to membrane // inferred from electronic annotation	0005515 // protein binding // inferred from physical interaction	chr11:131780518-132206715 (+) // 96.55 // q25
11721561_a_at	220.635	214.192	228.437	236.418	219.618	226.619	-0.0193052	-0.0620637	0.030827	0.0803747	-0.0259733	0.0193048	0.592135	0.368156	-1.02912	-0.041416	1.02912	down	AHCYL2	23382	0006730 // one-carbon metabolic process // inferred from electronic annotation		0000166 // nucleotide binding // inferred from electronic annotation /// 0004013 // adenosylhomocysteinase activity // inferred from electronic annotation /// 0016787 // hydrolase activity // inferred from electronic annotation	chr7:128864870-129070051 (+) // 93.63 // q32.1
11740776_a_at	56.6441	58.0345	57.7158	58.6679	60.5898	49.0471	-0.0310135	0.00397253	-0.00397205	0.0196342	0.0661364	-0.238769	0.83596	0.691967	1.02859	0.0406618	1.02859	up	CCDC36	339834				chr3:49235860-49295537 (+) // 94.67 // p21.31
11750796_a_at	37.1552	31.4437	38.5702	29.6581	29.8009	32.0519	0.226975	-0.0138187	0.280895	-0.098166	-0.0912366	0.0138187	0.237445	0.0840766	1.16733	0.223212	1.16733	up	DNER	92737	0001764 // neuron migration // non-traceable author statement /// 0006897 // endocytosis // non-traceable author statement /// 0007219 // Notch signaling pathway // traceable author statement /// 0007219 // Notch signaling pathway // inferred from electronic annotation /// 0007220 // Notch receptor processing // inferred from electronic annotation /// 0007416 // synapse assembly // non-traceable …	0005769 // early endosome // inferred from direct assay /// 0005886 // plasma membrane // inferred from direct assay /// 0005886 // plasma membrane // inferred from electronic annotation /// 0016020 // membrane // inferred from electronic annotation /// 0016021 // integral to membrane // inferred from electronic annotation /// 0030425 // dendrite // inferred from direct assay /// 0030425 // dendr…	0004872 // receptor activity // inferred from electronic annotation /// 0004888 // transmembrane signaling receptor activity // traceable author statement /// 0005112 // Notch binding // inferred from electronic annotation /// 0005509 // calcium ion binding // non-traceable author statement /// 0005509 // calcium ion binding // inferred from electronic annotation /// 0005515 // protein binding //…	chr2:230222831-230451615 (-) // 97.71 // q36.3
11756636_x_at	255.077	234.215	244.266	233.121	244.716	224.615	0.092792	-0.0303102	0.0303106	-0.037065	0.032969	-0.0906892	0.508876	0.282918	1.04429	0.0625259	1.04429	up	PCED1A	64773			0016787 // hydrolase activity // inferred from electronic annotation	chr20:2816005-2821314 (-) // 93.58 // p13
11730313_a_at	145.526	162.461	135.471	145.097	145.227	144.116	0.0036149	0.162434	-0.0996752	-0.000645161	0.000645161	-0.0104275	0.874178	0.754117	1.0179	0.0256002	1.0179	up	ERMAP	114625		0005737 // cytoplasm // inferred from electronic annotation /// 0005886 // plasma membrane // inferred from direct assay /// 0005886 // plasma membrane // inferred from electronic annotation /// 0016020 // membrane // inferred from electronic annotation /// 0016021 // integral to membrane // inferred from electronic annotation /// 0031410 // cytoplasmic vesicle // inferred from electronic annotat…		chr1:43282758-43310655 (+) // 82.7 // p34.2
11734540_at	8.27887	10.0239	9.15311	9.71755	9.11998	9.72264	-0.187994	0.087945	-0.0431654	0.0431654	-0.0483971	0.0439208	0.715407	0.516806	-1.04292	-0.0606344	1.04292	down	LOC728819	728819				chr2:43902291-43903461 (-) // 83.18 // p21
11715925_a_at	6653.61	6217.68	6743.66	3464.04	3245.59	3553.46	0.501339	0.403576	0.520732	-0.440342	-0.534317	-0.403576	0.00431784	6.16273e-05	1.9114	0.934627	1.9114	up	TRAM1	23471	0006412 // translation // traceable author statement /// 0006613 // cotranslational protein targeting to membrane // traceable author statement /// 0006614 // SRP-dependent cotranslational protein targeting to membrane // traceable author statement /// 0006810 // transport // inferred from electronic annotation /// 0010467 // gene expression // traceable author statement /// 0015031 // protein tr…	0005783 // endoplasmic reticulum // traceable author statement /// 0005783 // endoplasmic reticulum // inferred from electronic annotation /// 0005789 // endoplasmic reticulum membrane // inferred from electronic annotation /// 0016020 // membrane // inferred from electronic annotation /// 0016021 // integral to membrane // inferred from electronic annotation /// 0016021 // integral to membrane /…	0004872 // receptor activity // traceable author statement /// 0005515 // protein binding // inferred from physical interaction	chr8:71485454-71520714 (-) // 92.64 // q13.3
11745325_a_at	59.4102	49.8616	50.2926	53.7483	65.1379	53.9564	0.141704	-0.111078	-0.0986624	-0.00278711	0.27449	0.00278711	0.625626	0.406008	-1.08236	-0.114176	1.08236	down	ZNF497	162968	0006351 // transcription, DNA-dependent // inferred from electronic annotation /// 0006355 // regulation of transcription, DNA-dependent // inferred from electronic annotation	0005622 // intracellular // inferred from electronic annotation /// 0005634 // nucleus // inferred from electronic annotation	0003676 // nucleic acid binding // inferred from electronic annotation /// 0003677 // DNA binding // inferred from electronic annotation /// 0008270 // zinc ion binding // inferred from electronic annotation /// 0046872 // metal ion binding // inferred from electronic annotation	chr19:58866926-58874214 (-) // 99.96 // q13.43
11752744_a_at	327.493	325.489	304.124	257.367	229.483	232.609	0.227221	0.218363	0.120417	-0.120417	-0.285856	-0.266337	0.0260004	0.00270796	1.33133	0.41287	1.33133	up	LGMN	5641	0001101 // response to acid // inferred from electronic annotation /// 0006508 // proteolysis // inferred from electronic annotation /// 0006508 // proteolysis // inferred from sequence or structural similarity /// 0008202 // steroid metabolic process // traceable author statement /// 0040015 // negative regulation of multicellular organism growth // inferred from electronic annotation /// 004235…	0005764 // lysosome // inferred from electronic annotation /// 0005770 // late endosome // inferred from electronic annotation /// 0043202 // lysosomal lumen // traceable author statement /// 0045177 // apical part of cell // inferred from electronic annotation	0004197 // cysteine-type endopeptidase activity // inferred from electronic annotation /// 0004197 // cysteine-type endopeptidase activity // inferred from sequence or structural similarity /// 0008233 // peptidase activity // inferred from direct assay /// 0008233 // peptidase activity // inferred from electronic annotation /// 0008234 // cysteine-type peptidase activity // inferred from electro…	chr14:93170472-93214972 (-) // 95.86 // q32.12
11736147_s_at	455.694	448.857	541.398	401.108	434.73	411.84	0.0448761	0.0230675	0.293501	-0.139196	-0.0230675	-0.101103	0.246452	0.089218	1.1553	0.20827	1.1553	up	LYRM2 /// ZC3H11A	57226 /// 9877		0005739 // mitochondrion // inferred from electronic annotation	0003676 // nucleic acid binding // inferred from electronic annotation /// 0005515 // protein binding // inferred from physical interaction /// 0008270 // zinc ion binding // inferred from electronic annotation /// 0046872 // metal ion binding // inferred from electronic annotation	chr6:90341944-90348475 (-) // 64.9 // q15
11727772_a_at	24.5756	26.2113	23.9238	23.3885	25.8199	29.3809	-0.0356288	0.0573335	-0.0744057	-0.107053	0.0356288	0.222026	0.737908	0.546451	-1.04809	-0.0677677	1.04809	down	PITPNM2	57605	0006810 // transport // inferred from electronic annotation /// 0008152 // metabolic process // non-traceable author statement	0005622 // intracellular // inferred from electronic annotation /// 0005625 // soluble fraction // inferred from electronic annotation /// 0012505 // endomembrane system // inferred from electronic annotation /// 0016020 // membrane // inferred from electronic annotation /// 0016021 // integral to membrane // non-traceable author statement /// 0043231 // intracellular membrane-bounded organelle /…	0005509 // calcium ion binding // non-traceable author statement /// 0008289 // lipid binding // inferred from electronic annotation /// 0046872 // metal ion binding // inferred from electronic annotation	chr12:123468026-123634562 (-) // 98.54 // q24.31
11747878_a_at	72.9677	72.0997	59.1831	47.1232	64.1631	64.8073	0.178307	0.161042	-0.123765	-0.452512	-0.00720692	0.00720692	0.509368	0.283429	1.16691	0.222699	1.16691	up	STX3	6809	0006810 // transport // inferred from electronic annotation /// 0006836 // neurotransmitter transport // inferred from electronic annotation /// 0006886 // intracellular protein transport // inferred from electronic annotation /// 0006887 // exocytosis // inferred from electronic annotation /// 0006944 // cellular membrane fusion // inferred from electronic annotation /// 0016192 // vesicle-media…	0005622 // intracellular // inferred from electronic annotation /// 0005773 // vacuole // traceable author statement /// 0005911 // cell-cell junction // inferred from direct assay /// 0016020 // membrane // inferred from electronic annotation /// 0016021 // integral to membrane // inferred from electronic annotation /// 0016324 // apical plasma membrane // inferred from direct assay /// 0016324 …	0005484 // SNAP receptor activity // inferred from electronic annotation /// 0005515 // protein binding // inferred from physical interaction /// 0050544 // arachidonic acid binding // inferred from sequence or structural similarity /// 0050544 // arachidonic acid binding // inferred from electronic annotation	chr11:59522924-59568958 (+) // 96.76 // q12.1
11715826_x_at	189.124	190.765	177.132	148.929	147.05	152.737	0.201391	0.213859	0.106884	-0.143315	-0.161633	-0.106884	0.0160715	0.0011391	1.24084	0.311322	1.24084	up	HMG20B	10362	0006325 // chromatin organization // non-traceable author statement /// 0006351 // transcription, DNA-dependent // inferred from electronic annotation /// 0006355 // regulation of transcription, DNA-dependent // non-traceable author statement /// 0006355 // regulation of transcription, DNA-dependent // inferred from electronic annotation /// 0007049 // cell cycle // inferred from electronic annot…	0005634 // nucleus // non-traceable author statement /// 0005634 // nucleus // inferred from electronic annotation /// 0005654 // nucleoplasm // traceable author statement /// 0005694 // chromosome // inferred from electronic annotation	0003677 // DNA binding // non-traceable author statement /// 0003677 // DNA binding // inferred from electronic annotation /// 0003700 // sequence-specific DNA binding transcription factor activity // non-traceable author statement /// 0005515 // protein binding // inferred from physical interaction	chr19:3572942-3579233 (+) // 92.13 // p13.3
11751973_x_at	210.656	208.959	194.783	129.959	116.287	116.385	0.404931	0.393256	0.29191	-0.29191	-0.452271	-0.451051	0.00802321	0.000289125	1.69558	0.761776	1.69558	up	PROSAPIP1	9762	0051260 // protein homooligomerization // inferred from electronic annotation	0005737 // cytoplasm // inferred from electronic annotation /// 0005856 // cytoskeleton // inferred from electronic annotation /// 0005886 // plasma membrane // inferred from electronic annotation /// 0014069 // postsynaptic density // inferred from sequence or structural similarity /// 0014069 // postsynaptic density // inferred from electronic annotation /// 0016020 // membrane // inferred from…	0030165 // PDZ domain binding // inferred from electronic annotation /// 0043621 // protein self-association // inferred from electronic annotation	chr20:3143274-3154194 (-) // 95.54 // p13
11720944_at	10.3955	11.3468	10.8722	11.588	9.2801	9.02083	-0.0323432	0.0939763	0.0323434	0.124329	-0.196091	-0.236973	0.552364	0.325621	1.09751	0.134237	1.09751	up	RGS16	6004	0007601 // visual perception // traceable author statement /// 0008277 // regulation of G-protein coupled receptor protein signaling pathway // traceable author statement /// 0009968 // negative regulation of signal transduction // inferred from electronic annotation /// 0038032 // termination of G-protein coupled receptor signaling pathway // inferred from electronic annotation /// 0043547 // po…	0005624 // membrane fraction // inferred from electronic annotation /// 0005737 // cytoplasm // not recorded /// 0005886 // plasma membrane // not recorded /// 0045121 // membrane raft // inferred from electronic annotation	0005096 // GTPase activator activity // not recorded /// 0005096 // GTPase activator activity // traceable author statement /// 0005515 // protein binding // inferred from physical interaction /// 0005516 // calmodulin binding // traceable author statement	chr1:182567757-182573548 (-) // 88.47 // q25.3
11719697_a_at	361.041	343.855	347.961	302.635	307.181	300.272	0.151718	0.0813551	0.0984783	-0.102866	-0.0813551	-0.114177	0.0136574	0.000835269	1.15667	0.209983	1.15667	up	HSPB11	51668	0006950 // response to stress // inferred from electronic annotation /// 0007155 // cell adhesion // inferred from electronic annotation	0005929 // cilium // inferred from electronic annotation /// 0030992 // intraflagellar transport particle B // inferred from electronic annotation		chr1:54387233-54411602 (-) // 73.84 // p32.3
11750814_a_at	7.40119	8.65762	7.34363	6.90862	7.63684	8.17913	-0.0226097	0.203604	-0.0338721	-0.12197	0.0226097	0.121582	0.848361	0.711468	1.02928	0.0416334	1.02928	up	BEND2	139105				chrX:18189058-18238956 (-) // 92.07 // p22.13
11760040_x_at	113.792	125.441	116.835	82.4389	93.2874	89.2479	0.143322	0.283929	0.181403	-0.321678	-0.143322	-0.207186	0.0282637	0.00310531	1.34439	0.426947	1.34439	up	NDUFB4	4710	0006120 // mitochondrial electron transport, NADH to ubiquinone // non-traceable author statement /// 0006810 // transport // inferred from electronic annotation /// 0006979 // response to oxidative stress // inferred from direct assay /// 0022900 // electron transport chain // inferred from electronic annotation /// 0022904 // respiratory electron transport chain // traceable author statement //…	0005739 // mitochondrion // inferred from electronic annotation /// 0005743 // mitochondrial inner membrane // traceable author statement /// 0005743 // mitochondrial inner membrane // inferred from electronic annotation /// 0005747 // mitochondrial respiratory chain complex I // inferred from direct assay /// 0005747 // mitochondrial respiratory chain complex I // non-traceable author statement …	0008137 // NADH dehydrogenase (ubiquinone) activity // non-traceable author statement /// 0008137 // NADH dehydrogenase (ubiquinone) activity // inferred from electronic annotation	chr3:120315156-120320471 (+) // 99.33 // q13.33
11740214_a_at	97.7957	118.792	143.631	242.511	234.639	199.992	-0.793311	-0.512717	-0.238791	0.516898	0.469288	0.238791	0.0467614	0.00706883	-1.8964	-0.923265	1.8964	down	TBL1X	6907	0000122 // negative regulation of transcription from RNA polymerase II promoter // inferred from direct assay /// 0006351 // transcription, DNA-dependent // inferred from electronic annotation /// 0006355 // regulation of transcription, DNA-dependent // inferred from electronic annotation /// 0006357 // regulation of transcription from RNA polymerase II promoter // inferred from electronic annota…	0000118 // histone deacetylase complex // inferred from direct assay /// 0005634 // nucleus // inferred from direct assay /// 0005634 // nucleus // inferred from electronic annotation /// 0005654 // nucleoplasm // traceable author statement /// 0005667 // transcription factor complex // inferred from electronic annotation /// 0005876 // spindle microtubule // inferred from direct assay /// 001705…	0003677 // DNA binding // inferred from electronic annotation /// 0003682 // chromatin binding // inferred from electronic annotation /// 0003714 // transcription corepressor activity // inferred from direct assay /// 0003714 // transcription corepressor activity // inferred from genetic interaction /// 0003714 // transcription corepressor activity // inferred from electronic annotation /// 00055…	chrX:9431105-9687780 (+) // 97.47 // p22.31
11723347_a_at	501.036	476.825	479.635	633.923	626.692	694.184	-0.161421	-0.232876	-0.224399	0.177972	0.161421	0.308983	0.016781	0.00123425	-1.34012	-0.422357	1.34012	down	MTERFD1	51001	0006351 // transcription, DNA-dependent // inferred from electronic annotation /// 0006355 // regulation of transcription, DNA-dependent // inferred from electronic annotation /// 0045892 // negative regulation of transcription, DNA-dependent // inferred from mutant phenotype /// 0045892 // negative regulation of transcription, DNA-dependent // inferred from electronic annotation	0005739 // mitochondrion // inferred from direct assay /// 0005739 // mitochondrion // inferred from electronic annotation	0003677 // DNA binding // inferred from electronic annotation /// 0044212 // transcription regulatory region DNA binding // inferred from direct assay	chr8:97251648-97273828 (-) // 88.33 // q22.1
11738156_a_at	18.3282	12.5938	15.8358	31.6922	17.3137	16.0248	0.137953	-0.403398	-0.072921	0.928018	0.0558019	-0.0558019	0.518938	0.29262	-1.3399	-0.422128	1.3399	down	ZBTB26	57684	0006351 // transcription, DNA-dependent // inferred from electronic annotation /// 0006355 // regulation of transcription, DNA-dependent // inferred from electronic annotation	0005622 // intracellular // inferred from electronic annotation /// 0005634 // nucleus // inferred from electronic annotation	0003676 // nucleic acid binding // inferred from electronic annotation /// 0003677 // DNA binding // inferred from electronic annotation /// 0008270 // zinc ion binding // inferred from electronic annotation /// 0046872 // metal ion binding // inferred from electronic annotation	chr9:125680378-125693544 (-) // 95.61 // q33.2
11716129_at	849.403	862.709	832.42	812.935	830.714	803.602	0.0306177	0.0530415	0.0014801	-0.032692	-0.0014801	-0.0493498	0.172433	0.0516689	1.03974	0.0562204	1.03974	up	IGF2R	3482	0006810 // transport // inferred from electronic annotation /// 0006898 // receptor-mediated endocytosis // traceable author statement /// 0007165 // signal transduction // traceable author statement /// 0048009 // insulin-like growth factor receptor signaling pathway // traceable author statement	0005624 // membrane fraction // inferred from electronic annotation /// 0005634 // nucleus // inferred from electronic annotation /// 0005641 // nuclear envelope lumen // inferred from electronic annotation /// 0005737 // cytoplasm // inferred from electronic annotation /// 0005764 // lysosome // inferred from electronic annotation /// 0005765 // lysosomal membrane // inferred from electronic ann…	0001948 // glycoprotein binding // inferred from direct assay /// 0001948 // glycoprotein binding // inferred from electronic annotation /// 0004872 // receptor activity // traceable author statement /// 0004872 // receptor activity // inferred from electronic annotation /// 0005010 // insulin-like growth factor-activated receptor activity // traceable author statement /// 0005215 // transporter …	chr6:160390130-160527581 (+) // 98.1 // q25.3
11756882_a_at	154.972	158.8	140.657	222.963	215.661	219.395	-0.255976	-0.220776	-0.395811	0.268814	0.220775	0.245542	0.0118488	0.000631207	-1.44984	-0.535898	1.44984	down	RTTN	25914	0007275 // multicellular organismal development // inferred from electronic annotation /// 0007368 // determination of left/right symmetry // inferred from electronic annotation			chr18:67671044-67863889 (-) // 97.69 // q22.2
11755637_x_at	190.98	175.615	183.372	150.743	147.103	145.573	0.23117	0.110163	0.172524	-0.110163	-0.145426	-0.160505	0.0167438	0.00122777	1.23969	0.309984	1.23969	up	ARHGEF10L	55160	0032321 // positive regulation of Rho GTPase activity // inferred from direct assay /// 0035023 // regulation of Rho protein signal transduction // inferred from electronic annotation /// 0035104 // positive regulation of transcription via sterol regulatory element binding // inferred from direct assay /// 0051496 // positive regulation of stress fiber assembly // inferred from direct assay	0005622 // intracellular // inferred from electronic annotation /// 0005737 // cytoplasm // inferred from electronic annotation /// 0005829 // cytosol // inferred from direct assay	0005085 // guanyl-nucleotide exchange factor activity // inferred from electronic annotation /// 0005089 // Rho guanyl-nucleotide exchange factor activity // inferred from electronic annotation /// 0005100 // Rho GTPase activator activity // inferred from direct assay	chr1:17941582-18024363 (+) // 89.68 // p36.13
11718996_at	21.0498	22.9368	27.3672	20.7438	21.2812	22.7319	-0.0633416	0.060513	0.3153	-0.0844674	-0.0475678	0.0475678	0.552364	0.325637	1.09605	0.132313	1.09605	up	MSRB2	22921	0006355 // regulation of transcription, DNA-dependent // traceable author statement /// 0030091 // protein repair // inferred from sequence or structural similarity /// 0030091 // protein repair // inferred from electronic annotation /// 0055114 // oxidation-reduction process // inferred from electronic annotation	0005739 // mitochondrion // inferred from sequence or structural similarity /// 0005739 // mitochondrion // inferred from electronic annotation	0000318 // protein-methionine-R-oxide reductase activity // inferred from sequence or structural similarity /// 0000318 // protein-methionine-R-oxide reductase activity // inferred from electronic annotation /// 0003700 // sequence-specific DNA binding transcription factor activity // traceable author statement /// 0008113 // peptide-methionine-(S)-S-oxide reductase activity // inferred from elec…	chr10:23384377-23411276 (+) // 57.95 // p12.2
11742377_at	8.96666	8.72188	10.8709	8.56579	8.43454	9.72368	0.0199659	-0.0199659	0.297797	-0.0460184	-0.0682964	0.136898	0.690705	0.484507	1.06565	0.0917379	1.06565	up	OR7C2	26658	0007165 // signal transduction // inferred from electronic annotation /// 0007186 // G-protein coupled receptor signaling pathway // inferred from electronic annotation /// 0007608 // sensory perception of smell // inferred from electronic annotation /// 0050896 // response to stimulus // inferred from electronic annotation /// 0050911 // detection of chemical stimulus involved in sensory percept…	0005886 // plasma membrane // traceable author statement /// 0005886 // plasma membrane // inferred from electronic annotation /// 0016020 // membrane // inferred from electronic annotation /// 0016021 // integral to membrane // inferred from electronic annotation	0004871 // signal transducer activity // inferred from electronic annotation /// 0004872 // receptor activity // inferred from electronic annotation /// 0004930 // G-protein coupled receptor activity // inferred from electronic annotation /// 0004984 // olfactory receptor activity // inferred from electronic annotation	chr19:15052300-15053260 (+) // 99.69 // p13.12
11736548_s_at	20.1871	31.043	31.1556	41.655	43.4673	36.1137	-0.732583	-0.111752	-0.106529	0.312469	0.373911	0.106529	0.189633	0.0596329	-1.49615	-0.581258	1.49615	down	FANCD2	2177	0006281 // DNA repair // traceable author statement /// 0006281 // DNA repair // inferred from electronic annotation /// 0006974 // response to DNA damage stimulus // inferred from electronic annotation /// 0007049 // cell cycle // inferred from electronic annotation /// 0007129 // synapsis // inferred from electronic annotation /// 0007276 // gamete generation // inferred from electronic annotat…	0000793 // condensed chromosome // inferred from electronic annotation /// 0005634 // nucleus // inferred from electronic annotation /// 0005654 // nucleoplasm // traceable author statement	0005515 // protein binding // inferred from physical interaction	chr3:10068070-10141344 (+) // 93.96 // p25.3
11747866_a_at	80.3716	81.9441	95.2838	81.3148	83.7754	76.4503	-0.0223927	0.0055604	0.223152	-0.0055604	0.0374479	-0.0945573	0.584623	0.35997	1.06412	0.0896632	1.06412	up	RBL2	5934	0000080 // G1 phase of mitotic cell cycle // traceable author statement /// 0000278 // mitotic cell cycle // traceable author statement /// 0006351 // transcription, DNA-dependent // inferred from electronic annotation /// 0006355 // regulation of transcription, DNA-dependent // inferred from electronic annotation /// 0007049 // cell cycle // inferred from electronic annotation /// 0016568 // chr…	0000785 // chromatin // inferred from electronic annotation /// 0005634 // nucleus // inferred from direct assay /// 0005634 // nucleus // inferred from electronic annotation /// 0005654 // nucleoplasm // traceable author statement /// 0005667 // transcription factor complex // inferred from electronic annotation /// 0005730 // nucleolus // inferred from direct assay /// 0005737 // cytoplasm // i…	0003677 // DNA binding // inferred from electronic annotation /// 0005515 // protein binding // inferred from physical interaction	chr16:53483880-53524532 (+) // 99.86 // q12.2
11719799_a_at	398.928	432.764	425.089	386.971	360.03	397.699	0.00222588	0.119679	0.0938616	-0.0416775	-0.145786	-0.00222588	0.215551	0.072291	1.09821	0.135152	1.09821	up	MBD4	8930	0006281 // DNA repair // traceable author statement /// 0006281 // DNA repair // inferred from electronic annotation /// 0006284 // base-excision repair // inferred from electronic annotation /// 0006284 // base-excision repair // traceable author statement /// 0006285 // base-excision repair, AP site formation // traceable author statement /// 0006974 // response to DNA damage stimulus // inferr…	0000785 // chromatin // inferred from electronic annotation /// 0005634 // nucleus // inferred from direct assay /// 0005634 // nucleus // inferred from electronic annotation /// 0005634 // nucleus // traceable author statement /// 0005654 // nucleoplasm // traceable author statement /// 0005730 // nucleolus // inferred from direct assay /// 0005737 // cytoplasm // inferred from electronic annota…	0003677 // DNA binding // inferred from electronic annotation /// 0003696 // satellite DNA binding // traceable author statement /// 0003824 // catalytic activity // inferred from electronic annotation /// 0004520 // endodeoxyribonuclease activity // traceable author statement /// 0005515 // protein binding // inferred from physical interaction /// 0016787 // hydrolase activity // inferred from e…	chr3:129149788-129159022 (-) // 86.25 // q21.3
11742511_a_at	13.9401	15.7862	16.3215	14.7633	16.968	14.6771	-0.1311	0.0483263	0.0964284	-0.0483263	0.152472	-0.0567751	0.958963	0.913621	-1.00782	-0.0112387	1.00782	down	IL4R	3566	0002532 // production of molecular mediator involved in inflammatory response // inferred from electronic annotation /// 0006955 // immune response // traceable author statement /// 0007165 // signal transduction // traceable author statement /// 0019221 // cytokine-mediated signaling pathway // inferred from electronic annotation /// 0030728 // ovulation // inferred from electronic annotation //…	0005576 // extracellular region // inferred from electronic annotation /// 0005615 // extracellular space // inferred from electronic annotation /// 0005886 // plasma membrane // inferred from electronic annotation /// 0005887 // integral to plasma membrane // traceable author statement /// 0016020 // membrane // inferred from electronic annotation /// 0016021 // integral to membrane // inferred …	0004872 // receptor activity // inferred from electronic annotation /// 0004896 // cytokine receptor activity // inferred from electronic annotation /// 0004913 // interleukin-4 receptor activity // traceable author statement /// 0005057 // receptor signaling protein activity // traceable author statement /// 0005515 // protein binding // inferred from physical interaction /// 0043560 // insulin …	chr16:27325250-27364017 (+) // 70.52 // p12.1
11741910_s_at	5.83422	5.59973	5.92064	5.88243	6.22029	6.10778	-0.0165412	-0.0757237	0.00467038	-0.00467038	0.0759001	0.0495663	0.281254	0.10892	-1.04933	-0.0694635	1.04933	down	PKNOX2	63876	0006355 // regulation of transcription, DNA-dependent // inferred from electronic annotation /// 0006357 // regulation of transcription from RNA polymerase II promoter // inferred from electronic annotation	0005634 // nucleus // inferred from electronic annotation /// 0005737 // cytoplasm // inferred from electronic annotation /// 0015629 // actin cytoskeleton // inferred from electronic annotation /// 0015630 // microtubule cytoskeleton // inferred from electronic annotation	0003677 // DNA binding // inferred from direct assay /// 0003677 // DNA binding // inferred from electronic annotation /// 0003700 // sequence-specific DNA binding transcription factor activity // inferred from electronic annotation /// 0003785 // actin monomer binding // inferred from electronic annotation /// 0043565 // sequence-specific DNA binding // inferred from electronic annotation /// 00…	chr11:125034558-125303282 (+) // 97.22 // q24.2
11759627_at	31.0892	28.0956	25.5602	25.0018	23.3411	19.5222	0.298448	0.15238	0.0159321	-0.0159321	-0.115092	-0.372851	0.217179	0.0732627	1.2514	0.323545	1.2514	up	USP15	9958	0006508 // proteolysis // inferred from electronic annotation /// 0006511 // ubiquitin-dependent protein catabolic process // inferred from electronic annotation /// 0016579 // protein deubiquitination // inferred from direct assay		0003824 // catalytic activity // inferred from electronic annotation /// 0004197 // cysteine-type endopeptidase activity // traceable author statement /// 0004221 // ubiquitin thiolesterase activity // inferred from electronic annotation /// 0004843 // ubiquitin-specific protease activity // inferred from direct assay /// 0004843 // ubiquitin-specific protease activity // inferred from electronic…	chr12:62654160-62730474 (+) // 82.6 // q14.1
11718129_x_at	487.12	502.306	497.134	344.586	330.056	406.792	0.129992	0.174281	0.15935	-0.369421	-0.431574	-0.129992	0.0483298	0.00745567	1.38019	0.464871	1.38019	up	ARL2	402	0006184 // GTP catabolic process // inferred from mutant phenotype /// 0007021 // tubulin complex assembly // traceable author statement /// 0007049 // cell cycle // inferred from electronic annotation /// 0007264 // small GTPase mediated signal transduction // inferred from electronic annotation /// 0010811 // positive regulation of cell-substrate adhesion // inferred from sequence or structural…	0005622 // intracellular // inferred from electronic annotation /// 0005634 // nucleus // inferred from direct assay /// 0005634 // nucleus // inferred from electronic annotation /// 0005737 // cytoplasm // inferred from electronic annotation /// 0005739 // mitochondrion // inferred from electronic annotation /// 0005758 // mitochondrial intermembrane space // inferred from direct assay /// 00057…	0000166 // nucleotide binding // inferred from electronic annotation /// 0003924 // GTPase activity // inferred from mutant phenotype /// 0005095 // GTPase inhibitor activity // traceable author statement /// 0005515 // protein binding // inferred from physical interaction /// 0005525 // GTP binding // inferred from mutant phenotype /// 0005525 // GTP binding // inferred from electronic annotatio…	chr11:64781423-64789656 (+) // 95.24 // q13.1
11734958_s_at	157.791	143.023	181.867	177.468	192.084	205.472	-0.187206	-0.328971	0.017662	-0.017662	0.0965199	0.193723	0.255419	0.0943594	-1.19502	-0.257032	1.19502	down	C14orf135	64430		0016020 // membrane // inferred from electronic annotation /// 0016021 // integral to membrane // inferred from electronic annotation		chr14:60558544-60601530 (+) // 99.38 // q23.1
11759275_at	8.44001	6.95562	7.40854	6.89223	8.2141	7.81761	0.149286	-0.129779	-0.0387697	-0.142988	0.110145	0.0387695	0.974009	0.943583	-1.00584	-0.00839631	1.00584	down	OR2M3	127062	0007165 // signal transduction // inferred from electronic annotation /// 0007186 // G-protein coupled receptor signaling pathway // inferred from electronic annotation /// 0007608 // sensory perception of smell // inferred from electronic annotation /// 0050896 // response to stimulus // inferred from electronic annotation /// 0050911 // detection of chemical stimulus involved in sensory percept…	0005886 // plasma membrane // traceable author statement /// 0005886 // plasma membrane // inferred from electronic annotation /// 0016020 // membrane // inferred from electronic annotation /// 0016021 // integral to membrane // inferred from electronic annotation	0004871 // signal transducer activity // inferred from electronic annotation /// 0004872 // receptor activity // inferred from electronic annotation /// 0004930 // G-protein coupled receptor activity // inferred from electronic annotation /// 0004984 // olfactory receptor activity // inferred from electronic annotation	chr1:248366331-248367393 (+) // 100.0 // q44
11745871_a_at	882.952	877.625	863.524	720.564	719.137	796.814	0.0900946	0.0813646	0.0579967	-0.203114	-0.205974	-0.0579967	0.0566816	0.00956455	1.17461	0.23218	1.17461	up	PAPOLA	10914	0000398 // nuclear mRNA splicing, via spliceosome // traceable author statement /// 0006351 // transcription, DNA-dependent // inferred from electronic annotation /// 0006366 // transcription from RNA polymerase II promoter // traceable author statement /// 0006369 // termination of RNA polymerase II transcription // traceable author statement /// 0006378 // mRNA polyadenylation // non-traceable …	0005634 // nucleus // inferred from direct assay /// 0005634 // nucleus // traceable author statement /// 0005634 // nucleus // inferred from electronic annotation /// 0005654 // nucleoplasm // traceable author statement /// 0005730 // nucleolus // inferred from direct assay /// 0005737 // cytoplasm // traceable author statement /// 0005737 // cytoplasm // inferred from electronic annotation	0000166 // nucleotide binding // inferred from electronic annotation /// 0000287 // magnesium ion binding // inferred from sequence or structural similarity /// 0003723 // RNA binding // non-traceable author statement /// 0003723 // RNA binding // inferred from electronic annotation /// 0004652 // polynucleotide adenylyltransferase activity // inferred from sequence or structural similarity /// 0…	chr14:96968770-97033420 (+) // 97.22 // q32.2
11734814_a_at	7.14054	7.60336	6.08061	7.13548	7.71959	6.46491	0.000510931	0.0911155	-0.231307	-0.000510931	0.113003	-0.142891	0.888154	0.778783	-1.02557	-0.036427	1.02557	down	PDE1A	5136	0000042 // protein targeting to Golgi // inferred from electronic annotation /// 0007165 // signal transduction // traceable author statement /// 0007165 // signal transduction // inferred from electronic annotation /// 0007173 // epidermal growth factor receptor signaling pathway // traceable author statement /// 0007202 // activation of phospholipase C activity // traceable author statement ///…	0005829 // cytosol // traceable author statement	0003824 // catalytic activity // inferred from electronic annotation /// 0004114 // 3',5'-cyclic-nucleotide phosphodiesterase activity // inferred from electronic annotation /// 0004117 // calmodulin-dependent cyclic-nucleotide phosphodiesterase activity // traceable author statement /// 0005516 // calmodulin binding // inferred from electronic annotation /// 0008081 // phosphoric diester hydrola…	chr2:183006903-183387425 (-) // 97.1 // q32.1
11722465_a_at	324.861	328.566	331.596	306.169	295.743	326.249	-0.00307655	0.0132847	0.0265293	-0.0885696	-0.138552	0.00307655	0.281805	0.109336	1.06211	0.0869275	1.06211	up	C17orf80	55028		0016020 // membrane // inferred from electronic annotation /// 0016021 // integral to membrane // inferred from electronic annotation		chr17:71228867-71245093 (+) // 98.03 // q25.1
11719993_x_at	302.244	258.36	259.663	256.647	250.458	270.14	0.222702	-0.00362682	0.00362682	-0.0132265	-0.0484409	0.0606937	0.628	0.409029	1.05304	0.0745586	1.05304	up	NLK	51701	0000165 // MAPK cascade // inferred from sequence or structural similarity /// 0000165 // MAPK cascade // inferred from electronic annotation /// 0006351 // transcription, DNA-dependent // inferred from electronic annotation /// 0006355 // regulation of transcription, DNA-dependent // inferred from sequence or structural similarity /// 0006355 // regulation of transcription, DNA-dependent // infe…	0005634 // nucleus // inferred from sequence or structural similarity /// 0005634 // nucleus // inferred from electronic annotation /// 0005634 // nucleus // traceable author statement /// 0005737 // cytoplasm // inferred from electronic annotation	0000166 // nucleotide binding // inferred from electronic annotation /// 0000287 // magnesium ion binding // inferred from sequence or structural similarity /// 0000287 // magnesium ion binding // inferred from electronic annotation /// 0004672 // protein kinase activity // traceable author statement /// 0004672 // protein kinase activity // inferred from electronic annotation /// 0004674 // prot…	chr17:26368784-26523402 (+) // 91.63 // q11.2
11733607_a_at	7.28393	7.38586	7.38586	7.32445	7.75161	6.82546	-0.0140262	0.00602293	0.00602293	-0.00602293	0.0757537	-0.107817	0.917129	0.833087	1.00838	0.0120352	1.00838	up	LRRC34	151827				chr3:169511268-169530312 (-) // 97.6 // q26.2
11721035_x_at	42.7866	45.217	44.9044	67.4637	58.6354	46.2941	-0.0966883	-0.0169826	-0.0269914	0.560265	0.357927	0.0169826	0.24639	0.0891717	-1.28219	-0.358612	1.28219	down	PPP1R3B	79660	0005975 // carbohydrate metabolic process // inferred from electronic annotation /// 0005977 // glycogen metabolic process // inferred from electronic annotation			chr8:8993764-9008220 (-) // 88.24 // p23.1
11742980_a_at	7.3582	7.79626	8.44665	7.96475	7.43958	7.6309	-0.0679641	0.0154641	0.131062	0.0463121	-0.0520966	-0.0154641	0.797246	0.632947	1.02333	0.0332702	1.02333	up	ANKS1B	56899		0005634 // nucleus // inferred from electronic annotation /// 0005737 // cytoplasm // inferred from electronic annotation /// 0005886 // plasma membrane // inferred from electronic annotation /// 0014069 // postsynaptic density // inferred from electronic annotation /// 0015030 // Cajal body // inferred from electronic annotation /// 0016020 // membrane // inferred from electronic annotation /// …	0046875 // ephrin receptor binding // inferred from physical interaction	chr12:99137995-99548542 (-) // 97.01 // q23.1
11717748_x_at	1403.48	1157.44	1368.44	1335.4	1425.79	1535.29	0.01824	-0.259831	-0.01824	-0.0535021	0.0409899	0.147739	0.503158	0.277448	-1.09557	-0.131686	1.09557	down	MCTS1	28985	0006351 // transcription, DNA-dependent // inferred from electronic annotation /// 0006355 // regulation of transcription, DNA-dependent // inferred from electronic annotation /// 0006974 // response to DNA damage stimulus // inferred from electronic annotation /// 0007049 // cell cycle // inferred from electronic annotation /// 0008284 // positive regulation of cell proliferation // traceable au…	0005737 // cytoplasm // inferred from electronic annotation	0003723 // RNA binding // inferred from electronic annotation	chrX:119737687-119755014 (+) // 74.21 // q24
11742257_a_at	11.0023	10.9485	11.2537	10.4326	10.7433	12.0938	0.00353742	-0.00353742	0.0361295	-0.0731654	-0.0308299	0.139998	0.999876	0.999521	1.00003	4.23071e-05	1.00003	up	PTGER3	5733	0001660 // fever generation // inferred from electronic annotation /// 0006351 // transcription, DNA-dependent // traceable author statement /// 0007165 // signal transduction // inferred from electronic annotation /// 0007186 // G-protein coupled receptor signaling pathway // traceable author statement /// 0007186 // G-protein coupled receptor signaling pathway // inferred from electronic annota…	0005635 // nuclear envelope // traceable author statement /// 0005886 // plasma membrane // traceable author statement /// 0005886 // plasma membrane // inferred from electronic annotation /// 0005887 // integral to plasma membrane // traceable author statement /// 0016020 // membrane // inferred from electronic annotation /// 0016021 // integral to membrane // inferred from electronic annotation…	0004871 // signal transducer activity // inferred from electronic annotation /// 0004872 // receptor activity // inferred from electronic annotation /// 0004879 // ligand-activated sequence-specific DNA binding RNA polymerase II transcription factor activity // traceable author statement /// 0004930 // G-protein coupled receptor activity // inferred from electronic annotation /// 0004955 // prost…	chr1:71418114-71513491 (-) // 92.12 // p31.1
11752824_a_at	37.5311	34.368	36.8251	31.8582	36.1644	32.8895	0.0902662	-0.0367517	0.06287	-0.146156	0.0367517	-0.100191	0.387217	0.180864	1.07823	0.10866	1.07823	up	C17orf61-PLSCR3 /// PLSCR3	100529211 /// 57048	0017121 // phospholipid scrambling // non-traceable author statement /// 0042593 // glucose homeostasis // inferred from electronic annotation /// 0042632 // cholesterol homeostasis // inferred from electronic annotation /// 0071222 // cellular response to lipopolysaccharide // inferred from electronic annotation	0005886 // plasma membrane // inferred from direct assay /// 0005886 // plasma membrane // non-traceable author statement /// 0016020 // membrane // inferred from electronic annotation /// 0016021 // integral to membrane // inferred from electronic annotation	0005509 // calcium ion binding // non-traceable author statement /// 0005515 // protein binding // inferred from physical interaction /// 0017124 // SH3 domain binding // inferred from electronic annotation /// 0017128 // phospholipid scramblase activity // non-traceable author statement /// 0048306 // calcium-dependent protein binding // inferred from physical interaction	chr17:7293535-7307414 (-) // 97.7 // p13.1
11751321_a_at	36.5429	31.4853	23.4815	44.8629	23.9419	31.9557	0.204216	-0.0106978	-0.433848	0.500148	-0.405837	0.0106978	0.864927	0.738782	-1.08306	-0.115113	1.08306	down	CRIM1	51232	0001558 // regulation of cell growth // inferred from electronic annotation /// 0007399 // nervous system development // traceable author statement /// 0043086 // negative regulation of catalytic activity // inferred from electronic annotation /// 0048009 // insulin-like growth factor receptor signaling pathway // traceable author statement	0005576 // extracellular region // inferred from electronic annotation /// 0005886 // plasma membrane // inferred from electronic annotation /// 0016020 // membrane // inferred from electronic annotation /// 0016021 // integral to membrane // inferred from electronic annotation /// 0016021 // integral to membrane // traceable author statement	0004857 // enzyme inhibitor activity // inferred from electronic annotation /// 0004867 // serine-type endopeptidase inhibitor activity // inferred from electronic annotation /// 0005010 // insulin-like growth factor-activated receptor activity // traceable author statement /// 0005520 // insulin-like growth factor binding // inferred from electronic annotation	chr2:36744515-36776110 (+) // 88.26 // p22.2
11756118_s_at	356.059	359.637	339.606	337.57	363.454	417.3	-0.00721264	0.00721264	-0.0754671	-0.0841408	0.0224447	0.221758	0.65958	0.447011	-1.05593	-0.0785097	1.05593	down	MLL5	55904	0002446 // neutrophil mediated immunity // inferred from sequence or structural similarity /// 0002446 // neutrophil mediated immunity // inferred from electronic annotation /// 0006306 // DNA methylation // inferred from sequence or structural similarity /// 0006306 // DNA methylation // inferred from electronic annotation /// 0006351 // transcription, DNA-dependent // inferred from electronic a…	0005634 // nucleus // inferred from electronic annotation /// 0016607 // nuclear speck // inferred from electronic annotation /// 0070688 // MLL5-L complex // inferred from direct assay	0003713 // transcription coactivator activity // inferred from mutant phenotype /// 0005515 // protein binding // inferred from physical interaction /// 0008168 // methyltransferase activity // inferred from electronic annotation /// 0008270 // zinc ion binding // inferred from electronic annotation /// 0016740 // transferase activity // inferred from electronic annotation /// 0018024 // histone-…	chr7:104753404-104754527 (+) // 99.05 // q22.3
11728751_a_at	95.5454	90.011	90.8125	159.561	169.464	164.298	-0.369926	-0.456012	-0.443223	0.369926	0.456793	0.412127	0.0028807	2.20448e-05	-1.7851	-0.836002	1.7851	down	OSBP	5007	0006810 // transport // inferred from electronic annotation /// 0006869 // lipid transport // inferred from electronic annotation	0000139 // Golgi membrane // inferred from electronic annotation /// 0005737 // cytoplasm // inferred from electronic annotation /// 0005794 // Golgi apparatus // inferred from electronic annotation /// 0016020 // membrane // inferred from electronic annotation	0005543 // phospholipid binding // inferred from electronic annotation /// 0008142 // oxysterol binding // traceable author statement /// 0008289 // lipid binding // inferred from electronic annotation	chr11:59341871-59383617 (-) // 94.22 // q12.1
11715402_x_at	1576.46	1593.96	1510.97	1757.55	1752.88	1845.96	-0.0844822	-0.0685558	-0.145693	0.0724001	0.0685558	0.1432	0.0355908	0.00453431	-1.14417	-0.194296	1.14417	down	ILF2	3608	0006351 // transcription, DNA-dependent // inferred from direct assay /// 0006351 // transcription, DNA-dependent // inferred from electronic annotation /// 0006355 // regulation of transcription, DNA-dependent // inferred from electronic annotation /// 0006955 // immune response // inferred from electronic annotation /// 0045893 // positive regulation of transcription, DNA-dependent // inferred …	0005634 // nucleus // inferred from direct assay /// 0005634 // nucleus // inferred from electronic annotation /// 0005730 // nucleolus // inferred from direct assay /// 0005730 // nucleolus // inferred from electronic annotation /// 0005737 // cytoplasm // inferred from electronic annotation /// 0030529 // ribonucleoprotein complex // inferred from direct assay	0003677 // DNA binding // inferred from direct assay /// 0003677 // DNA binding // inferred from electronic annotation /// 0003723 // RNA binding // inferred from electronic annotation /// 0003725 // double-stranded RNA binding // inferred from direct assay /// 0005515 // protein binding // inferred from physical interaction /// 0005524 // ATP binding // inferred from electronic annotation /// 00…	chr1:153634263-153643471 (-) // 64.49 // q21.3
11760528_at	7.78782	7.14054	6.87751	6.60619	6.70205	7.12386	0.153946	0.0287597	-0.0253861	-0.0834539	-0.06267	0.0253861	0.429491	0.213502	1.06635	0.0926859	1.06635	up	RDM1	201299	0006281 // DNA repair // inferred from electronic annotation /// 0006310 // DNA recombination // inferred from electronic annotation	0005634 // nucleus // inferred from electronic annotation /// 0005730 // nucleolus // inferred from direct assay /// 0005730 // nucleolus // inferred from electronic annotation /// 0005737 // cytoplasm // inferred from direct assay /// 0005737 // cytoplasm // inferred from electronic annotation /// 0015030 // Cajal body // inferred from electronic annotation /// 0016605 // PML body // inferred fr…	0000166 // nucleotide binding // inferred from electronic annotation /// 0003676 // nucleic acid binding // inferred from electronic annotation /// 0003677 // DNA binding // inferred from electronic annotation /// 0003723 // RNA binding // inferred from electronic annotation	chr17:34249158-34257770 (-) // 85.03 // q12
11744420_at	43.7294	48.4044	44.4883	42.1127	39.8721	42.966	0.0127048	0.159239	0.0375276	-0.0416455	-0.120519	-0.0127048	0.234487	0.0824443	1.09286	0.128114	1.09286	up	MIR600 /// MIR600HG	693185 /// 81571				chr9:125871772-125877756 (-) // 95.55 // q33.3
11761323_at	9.47099	10.4839	9.42746	13.6792	11.9613	12.0101	-0.241685	-0.0951023	-0.248332	0.288715	0.0951023	0.100974	0.0642351	0.0116103	-1.28044	-0.356637	1.28044	down	COMMD9	29099				chr11:36296052-36310976 (-) // 89.17 // p13
11744583_s_at	37.7323	37.1274	40.3757	46.6603	44.9172	35.1761	-0.0488434	-0.0721569	0.0488434	0.257554	0.202626	-0.150048	0.613592	0.392168	-1.09235	-0.12743	1.09235	down	AMDHD2 /// CEMP1	51005 /// 752014	0005975 // carbohydrate metabolic process // inferred from electronic annotation /// 0006044 // N-acetylglucosamine metabolic process // inferred from electronic annotation	0005737 // cytoplasm // inferred from electronic annotation	0008448 // N-acetylglucosamine-6-phosphate deacetylase activity // inferred from electronic annotation /// 0016787 // hydrolase activity // inferred from electronic annotation /// 0016810 // hydrolase activity, acting on carbon-nitrogen (but not peptide) bonds // inferred from electronic annotation	chr16:2570365-2579732 (+) // 99.19 // p13.3
11758184_x_at	1106.94	1180.47	1312.33	497.795	505.872	488.558	0.564869	0.657644	0.810416	-0.588089	-0.564869	-0.615109	0.00441702	6.48312e-05	2.4066	1.267	2.4066	up	KRT8	3856	0007010 // cytoskeleton organization // non-traceable author statement /// 0044419 // interspecies interaction between organisms // inferred from electronic annotation	0005634 // nucleus // inferred from electronic annotation /// 0005654 // nucleoplasm // inferred from electronic annotation /// 0005737 // cytoplasm // inferred from direct assay /// 0005737 // cytoplasm // inferred from electronic annotation /// 0005882 // intermediate filament // non-traceable author statement /// 0005882 // intermediate filament // inferred from electronic annotation /// 00163…	0005198 // structural molecule activity // non-traceable author statement /// 0005198 // structural molecule activity // inferred from electronic annotation /// 0005515 // protein binding // inferred from physical interaction	chr12:53293746-53298821 (-) // 86.05 // q13.13
11725061_a_at	427.094	452.422	430.498	484.141	467.747	458.92	-0.0934019	-0.0102863	-0.0819502	0.087472	0.0377712	0.0102863	0.135289	0.0359456	-1.07703	-0.107056	1.07703	down	USP7	7874	0006281 // DNA repair // inferred from electronic annotation /// 0006283 // transcription-coupled nucleotide-excision repair // inferred from mutant phenotype /// 0006508 // proteolysis // inferred from electronic annotation /// 0006511 // ubiquitin-dependent protein catabolic process // inferred from electronic annotation /// 0006917 // induction of apoptosis // inferred from electronic annotati…	0005634 // nucleus // inferred from direct assay /// 0005634 // nucleus // inferred from electronic annotation /// 0005634 // nucleus // traceable author statement /// 0005737 // cytoplasm // inferred from electronic annotation /// 0005829 // cytosol // inferred from direct assay /// 0016605 // PML body // inferred from electronic annotation	0002039 // p53 binding // inferred from direct assay /// 0004197 // cysteine-type endopeptidase activity // traceable author statement /// 0004221 // ubiquitin thiolesterase activity // inferred from mutant phenotype /// 0004221 // ubiquitin thiolesterase activity // inferred from electronic annotation /// 0004843 // ubiquitin-specific protease activity // inferred from direct assay /// 0004843 /…	chr16:8985953-9057341 (-) // 95.32 // p13.2
11751316_x_at	16.9627	18.819	20.5517	20.1812	17.3282	19.2295	-0.165385	-0.0155673	0.111506	0.0852599	-0.134632	0.0155673	0.959022	0.913746	-1.00827	-0.0118805	1.00827	down	EPS8L1	54869	0016310 // phosphorylation // inferred from electronic annotation	0005737 // cytoplasm // inferred from electronic annotation	0004872 // receptor activity // inferred from electronic annotation /// 0016301 // kinase activity // inferred from electronic annotation	chr19:55591759-55599057 (+) // 97.73 // q13.42
11719866_at	132.955	121.861	129.459	76.6319	78.5656	74.7918	0.442337	0.316633	0.403887	-0.352587	-0.316634	-0.387651	0.00437891	6.36902e-05	1.67007	0.739909	1.67007	up	SVEP1	79987	0007155 // cell adhesion // inferred from electronic annotation	0005576 // extracellular region // inferred from electronic annotation /// 0005737 // cytoplasm // inferred from electronic annotation /// 0005737 // cytoplasm // inferred from direct assay /// 0016020 // membrane // inferred from electronic annotation	0005509 // calcium ion binding // inferred from electronic annotation	chr9:113127527-113342160 (-) // 98.99 // q31.3
11747376_s_at	325.911	343.804	448.435	383.77	363.893	411.471	-0.197397	-0.12029	0.263021	0.0383635	-0.0383635	0.138913	0.835926	0.69179	-1.04574	-0.0645262	1.04574	down	CCPG1	9236	0007049 // cell cycle // inferred from electronic annotation /// 0045944 // positive regulation of transcription from RNA polymerase II promoter // inferred from electronic annotation /// 2001106 // regulation of Rho guanyl-nucleotide exchange factor activity // inferred from electronic annotation	0016020 // membrane // inferred from electronic annotation /// 0016021 // integral to membrane // inferred from electronic annotation		chr15:55651043-55665781 (-) // 91.73 // q21.3
11740760_at	15.3483	13.8997	13.5965	13.2012	14.4767	13.3255	0.158932	0.015908	-0.015908	-0.0584731	0.074594	-0.0449483	0.630704	0.411965	1.04434	0.0625866	1.04434	up	TRPA1	8989	0006810 // transport // inferred from electronic annotation /// 0006811 // ion transport // traceable author statement /// 0006811 // ion transport // inferred from electronic annotation /// 0006816 // calcium ion transport // inferred from electronic annotation /// 0009409 // response to cold // inferred from electronic annotation /// 0042493 // response to drug // inferred from electronic annot…	0005887 // integral to plasma membrane // traceable author statement /// 0016020 // membrane // inferred from electronic annotation /// 0016021 // integral to membrane // inferred from electronic annotation /// 0032421 // stereocilium bundle // inferred from electronic annotation	0005216 // ion channel activity // inferred from electronic annotation /// 0005262 // calcium channel activity // inferred from electronic annotation /// 0015267 // channel activity // traceable author statement /// 0015267 // channel activity // inferred from electronic annotation	chr8:72933485-72987852 (-) // 95.44 // q13.3
11719788_s_at	741.024	719.953	786.314	486.646	457.724	531.35	0.260736	0.21912	0.346322	-0.34591	-0.434306	-0.21912	0.0159471	0.00112093	1.52468	0.608505	1.52468	up	TUBB2A	7280	0006184 // GTP catabolic process // inferred from electronic annotation /// 0006457 // protein folding // traceable author statement /// 0007017 // microtubule-based process // inferred from electronic annotation /// 0007018 // microtubule-based movement // inferred from electronic annotation /// 0007067 // mitosis // inferred from electronic annotation /// 0030182 // neuron differentiation // in…	0005737 // cytoplasm // inferred from electronic annotation /// 0005856 // cytoskeleton // inferred from electronic annotation /// 0005874 // microtubule // inferred from direct assay /// 0005874 // microtubule // inferred from electronic annotation /// 0043234 // protein complex // inferred from electronic annotation	0000166 // nucleotide binding // inferred from electronic annotation /// 0003924 // GTPase activity // inferred from electronic annotation /// 0005198 // structural molecule activity // inferred from electronic annotation /// 0005525 // GTP binding // inferred from electronic annotation /// 0042277 // peptide binding // inferred from electronic annotation	chr6:3153911-3157809 (-) // 96.98 // p25.2
11751189_x_at	9.06552	9.76941	8.50293	9.28626	8.54599	8.93761	0.0102508	0.118131	-0.0821803	0.0449586	-0.0748916	-0.0102506	0.835654	0.69143	1.02016	0.0287952	1.02016	up	RIMS1	22999	0006461 // protein complex assembly // inferred from direct assay /// 0006810 // transport // inferred from electronic annotation /// 0006836 // neurotransmitter transport // inferred from electronic annotation /// 0006886 // intracellular protein transport // inferred from electronic annotation /// 0006887 // exocytosis // inferred from electronic annotation /// 0006944 // cellular membrane fusi…	0005622 // intracellular // inferred from electronic annotation /// 0005886 // plasma membrane // traceable author statement /// 0005886 // plasma membrane // inferred from electronic annotation /// 0016020 // membrane // inferred from electronic annotation /// 0030054 // cell junction // inferred from electronic annotation /// 0042734 // presynaptic membrane // inferred from sequence or structur…	0005083 // small GTPase regulator activity // traceable author statement /// 0005515 // protein binding // inferred from physical interaction /// 0017137 // Rab GTPase binding // inferred from electronic annotation /// 0046872 // metal ion binding // inferred from electronic annotation	chr6:72970401-73110962 (+) // 92.33 // q13
11748164_a_at	192.964	187.272	211.693	187.616	195.969	223.678	-0.011147	-0.0543466	0.122495	-0.0516987	0.0111475	0.201943	0.858109	0.727278	-1.02441	-0.0347969	1.02441	down	VCAN	1462	0007155 // cell adhesion // inferred from electronic annotation /// 0007155 // cell adhesion // traceable author statement /// 0007275 // multicellular organismal development // traceable author statement /// 0007507 // heart development // inferred from electronic annotation /// 0008037 // cell recognition // traceable author statement /// 0008347 // glial cell migration // inferred from direct …	0005576 // extracellular region // inferred from electronic annotation /// 0005578 // proteinaceous extracellular matrix // inferred from electronic annotation /// 0005578 // proteinaceous extracellular matrix // traceable author statement /// 0005615 // extracellular space // inferred from direct assay /// 0031012 // extracellular matrix // inferred from direct assay /// 0031012 // extracellular…	0005509 // calcium ion binding // inferred from electronic annotation /// 0005539 // glycosaminoglycan binding // traceable author statement /// 0005540 // hyaluronic acid binding // inferred from electronic annotation /// 0005540 // hyaluronic acid binding // traceable author statement /// 0030246 // carbohydrate binding // inferred from electronic annotation	chr5:82767582-82876981 (+) // 99.9 // q14.2
11721203_at	18.614	17.435	16.5017	17.916	16.56	17.5387	0.0901227	-0.00427723	-0.0836449	0.0349827	-0.0785642	0.00427723	0.915805	0.830612	1.00964	0.013835	1.00964	up	SCARF2	91179	0007155 // cell adhesion // inferred from electronic annotation	0016020 // membrane // inferred from electronic annotation /// 0016021 // integral to membrane // inferred from electronic annotation	0004872 // receptor activity // inferred from electronic annotation /// 0005515 // protein binding // inferred from physical interaction	chr22:20778873-20792146 (-) // 91.56 // q11.21
11735804_x_at	29.6862	28.6764	29.0739	30.2603	29.9021	28.4645	0.0150328	-0.0348935	-0.0150328	0.0426669	0.0254865	-0.045598	0.752569	0.566207	-1.01336	-0.0191497	1.01336	down	NAT6	24142		0005737 // cytoplasm // inferred from direct assay /// 0005737 // cytoplasm // inferred from electronic annotation /// 0005739 // mitochondrion // inferred from direct assay	0008080 // N-acetyltransferase activity // inferred from electronic annotation /// 0016740 // transferase activity // inferred from electronic annotation /// 0016746 // transferase activity, transferring acyl groups // inferred from electronic annotation	chr3:50333833-50336847 (-) // 98.23 // p21.31
11719412_at	224.355	219.485	227.789	266.755	244.831	276.554	-0.073956	-0.105618	-0.0520434	0.175776	0.0520434	0.227822	0.0711703	0.0135742	-1.17209	-0.229086	1.17209	down	PBX1	5087	0001655 // urogenital system development // inferred from electronic annotation /// 0001658 // branching involved in ureteric bud morphogenesis // inferred from electronic annotation /// 0006351 // transcription, DNA-dependent // inferred from electronic annotation /// 0006355 // regulation of transcription, DNA-dependent // non-traceable author statement /// 0006355 // regulation of transcriptio…	0005634 // nucleus // inferred from direct assay /// 0005634 // nucleus // inferred from electronic annotation /// 0005667 // transcription factor complex // inferred from electronic annotation /// 0005730 // nucleolus // inferred from direct assay /// 0005737 // cytoplasm // inferred from direct assay /// 0005737 // cytoplasm // inferred from electronic annotation	0003677 // DNA binding // inferred from direct assay /// 0003677 // DNA binding // inferred from electronic annotation /// 0003700 // sequence-specific DNA binding transcription factor activity // inferred from electronic annotation /// 0003700 // sequence-specific DNA binding transcription factor activity // non-traceable author statement /// 0005515 // protein binding // inferred from physical …	chr1:164528434-164821067 (+) // 94.97 // q23.3
11726441_a_at	98.2472	93.2198	95.2822	120.911	108.178	122.105	-0.0694604	-0.145239	-0.113669	0.229992	0.0694599	0.244178	0.0524683	0.00846215	-1.22321	-0.290666	1.22321	down	ERCC6L	54821	0000087 // M phase of mitotic cell cycle // traceable author statement /// 0000236 // mitotic prometaphase // traceable author statement /// 0000278 // mitotic cell cycle // traceable author statement /// 0007049 // cell cycle // inferred from electronic annotation /// 0007067 // mitosis // inferred from electronic annotation /// 0051301 // cell division // inferred from electronic annotation	0000775 // chromosome, centromeric region // inferred from electronic annotation /// 0000776 // kinetochore // inferred from electronic annotation /// 0000777 // condensed chromosome kinetochore // inferred from electronic annotation /// 0005694 // chromosome // inferred from electronic annotation /// 0005829 // cytosol // traceable author statement	0000166 // nucleotide binding // inferred from electronic annotation /// 0003676 // nucleic acid binding // inferred from electronic annotation /// 0003677 // DNA binding // inferred from electronic annotation /// 0004386 // helicase activity // inferred from electronic annotation /// 0005524 // ATP binding // inferred from electronic annotation /// 0016787 // hydrolase activity // inferred from …	chrX:71424514-71458897 (-) // 98.01 // q13.1
11761498_at	15.6674	19.8522	19.9574	18.7515	20.0519	16.3047	-0.300386	0.0411439	0.0487738	-0.0411439	0.0555868	-0.242863	0.9865	0.969032	1.00416	0.00598375	1.00416	up	FAM129C	199786			0005543 // phospholipid binding // inferred from electronic annotation	chr19:17634109-17660620 (+) // 99.07 // p13.11
11761732_at	21.6204	21.8198	27.8887	20.9943	21.6708	26.5788	-0.00830555	0.00494385	0.358982	-0.0506973	-0.00494385	0.289581	0.906949	0.813215	1.02851	0.04056	1.02851	up	PILRA	29992	0007165 // signal transduction // inferred from direct assay /// 0044419 // interspecies interaction between organisms // inferred from electronic annotation	0005576 // extracellular region // inferred from electronic annotation /// 0005886 // plasma membrane // inferred from electronic annotation /// 0016020 // membrane // inferred from electronic annotation /// 0016021 // integral to membrane // inferred from electronic annotation	0004872 // receptor activity // inferred from electronic annotation /// 0005515 // protein binding // inferred from physical interaction	chr7:99971150-99972732 (+) // 99.92 // q22.1
11762481_at	101.328	97.8853	104.625	85.1252	101.023	95.9585	0.0271115	-0.022758	0.073308	-0.224265	0.0227585	-0.0514393	0.451811	0.231855	1.07938	0.110202	1.07938	up	LAMB4	22798	0007155 // cell adhesion // inferred from electronic annotation	0005576 // extracellular region // inferred from electronic annotation /// 0005578 // proteinaceous extracellular matrix // inferred from electronic annotation /// 0005604 // basement membrane // inferred from electronic annotation		chr7:107715982-107763640 (-) // 86.92 // q31.1
11722116_a_at	325.192	313.662	271.907	246.149	229.602	231.02	0.329967	0.277888	0.0717897	-0.0717897	-0.172189	-0.163305	0.0695292	0.0130838	1.28548	0.36231	1.28548	up	RARB	5915	0000122 // negative regulation of transcription from RNA polymerase II promoter // inferred from electronic annotation /// 0001657 // ureteric bud development // inferred from electronic annotation /// 0003417 // growth plate cartilage development // inferred from electronic annotation /// 0006351 // transcription, DNA-dependent // inferred from electronic annotation /// 0006355 // regulation of …	0005634 // nucleus // inferred from direct assay /// 0005634 // nucleus // inferred from electronic annotation /// 0005654 // nucleoplasm // traceable author statement /// 0005737 // cytoplasm // inferred from electronic annotation	0003677 // DNA binding // traceable author statement /// 0003677 // DNA binding // inferred from electronic annotation /// 0003700 // sequence-specific DNA binding transcription factor activity // inferred from electronic annotation /// 0003707 // steroid hormone receptor activity // inferred from electronic annotation /// 0003708 // retinoic acid receptor activity // inferred from electronic ann…	chr3:25469009-25639423 (+) // 95.75 // p24.2
11737598_a_at	93.6518	102.827	98.2031	65.1774	69.342	81.3367	0.101701	0.236539	0.170163	-0.421235	-0.331878	-0.1017	0.0638842	0.011521	1.37022	0.454405	1.37022	up	C17orf67	339210		0005576 // extracellular region // inferred from electronic annotation		chr17:54869274-54911256 (-) // 82.48 // q22
11728523_a_at	21.8913	18.8749	17.1177	18.5527	18.2619	16.8046	0.250125	0.0362396	-0.104743	0.0113969	-0.0113969	-0.131376	0.62489	0.405309	1.075	0.104333	1.075	up	MYCL1	4610	0006355 // regulation of transcription, DNA-dependent // non-traceable author statement /// 0006355 // regulation of transcription, DNA-dependent // inferred from electronic annotation	0005634 // nucleus // non-traceable author statement /// 0005634 // nucleus // inferred from electronic annotation	0003677 // DNA binding // non-traceable author statement /// 0003677 // DNA binding // traceable author statement /// 0003677 // DNA binding // inferred from electronic annotation /// 0003700 // sequence-specific DNA binding transcription factor activity // non-traceable author statement /// 0003700 // sequence-specific DNA binding transcription factor activity // inferred from electronic annotat…	chr1:40361099-40367687 (-) // 97.97 // p34.2
11728439_at	38.8122	39.8837	33.5092	39.8837	36.6558	42.5287	-0.0196452	0.0196452	-0.231595	0.0196452	-0.102112	0.112283	0.647252	0.431501	-1.06226	-0.0871373	1.06226	down	BRWD1	54014	0006351 // transcription, DNA-dependent // inferred from electronic annotation /// 0006355 // regulation of transcription, DNA-dependent // inferred from electronic annotation /// 0006357 // regulation of transcription from RNA polymerase II promoter // inferred from electronic annotation /// 0007010 // cytoskeleton organization // inferred from mutant phenotype /// 0008360 // regulation of cell …	0005634 // nucleus // inferred from direct assay /// 0005634 // nucleus // inferred from electronic annotation /// 0005730 // nucleolus // inferred from direct assay /// 0005737 // cytoplasm // inferred from direct assay /// 0005737 // cytoplasm // inferred from electronic annotation		chr21:40557818-40685556 (-) // 98.43 // q22.2
11750366_a_at	10.9153	8.10406	8.65762	9.03901	9.3088	8.01535	0.303218	-0.126422	-0.0310974	0.0310974	0.0735288	-0.142301	0.839317	0.697042	1.04328	0.0611244	1.04328	up	EPHA6	285220	0006468 // protein phosphorylation // inferred from electronic annotation /// 0007169 // transmembrane receptor protein tyrosine kinase signaling pathway // inferred from electronic annotation /// 0016310 // phosphorylation // inferred from electronic annotation /// 0048013 // ephrin receptor signaling pathway // inferred from electronic annotation	0005887 // integral to plasma membrane // inferred from electronic annotation /// 0016020 // membrane // inferred from electronic annotation /// 0016021 // integral to membrane // inferred from electronic annotation	0000166 // nucleotide binding // inferred from electronic annotation /// 0004672 // protein kinase activity // inferred from electronic annotation /// 0004713 // protein tyrosine kinase activity // inferred from electronic annotation /// 0004714 // transmembrane receptor protein tyrosine kinase activity // inferred from electronic annotation /// 0004872 // receptor activity // inferred from elect…	chr3:97158434-97356907 (+) // 95.38 // q11.2
11760384_at	32.7452	31.0158	30.7141	33.844	38.4233	34.1439	-0.0238094	-0.102088	-0.11619	0.0238094	0.206891	0.0365372	0.192236	0.0609184	-1.12488	-0.169775	1.12488	down	PPP2R5C	5527	0006977 // DNA damage response, signal transduction by p53 class mediator resulting in cell cycle arrest // inferred from direct assay /// 0007165 // signal transduction // inferred from electronic annotation /// 0007165 // signal transduction // non-traceable author statement /// 0008285 // negative regulation of cell proliferation // inferred from direct assay /// 0016485 // protein processing …	0000159 // protein phosphatase type 2A complex // inferred from direct assay /// 0000159 // protein phosphatase type 2A complex // inferred from electronic annotation /// 0000159 // protein phosphatase type 2A complex // non-traceable author statement /// 0000775 // chromosome, centromeric region // inferred from direct assay /// 0000775 // chromosome, centromeric region // inferred from electron…	0005515 // protein binding // inferred from physical interaction /// 0008233 // peptidase activity // inferred from direct assay /// 0008601 // protein phosphatase type 2A regulator activity // inferred from direct assay /// 0008601 // protein phosphatase type 2A regulator activity // inferred from electronic annotation /// 0008601 // protein phosphatase type 2A regulator activity // non-traceabl…	chr14:102276167-102349570 (+) // 99.53 // q32.31
11737444_a_at	7.91536	10.3703	9.54005	9.24114	8.47224	8.47224	-0.160752	0.228984	0.10859	0.0626633	-0.0626636	-0.0626636	0.740716	0.55033	1.05689	0.0798288	1.05689	up	GPR156	165829	0007165 // signal transduction // inferred from electronic annotation /// 0007186 // G-protein coupled receptor signaling pathway // inferred from electronic annotation	0005886 // plasma membrane // inferred from electronic annotation /// 0016020 // membrane // inferred from electronic annotation /// 0016021 // integral to membrane // inferred from electronic annotation	0004871 // signal transducer activity // inferred from electronic annotation /// 0004872 // receptor activity // inferred from electronic annotation /// 0004930 // G-protein coupled receptor activity // inferred from electronic annotation /// 0004965 // G-protein coupled GABA receptor activity // inferred from electronic annotation	chr3:119885676-120004242 (-) // 97.27 // q13.33
11723152_a_at	67.6158	74.673	70.7708	66.3702	58.3311	74.8806	-0.032897	0.110328	0.0328965	-0.0597219	-0.245993	0.114333	0.637787	0.419859	1.0722	0.10057	1.0722	up	GON4L	54856	0006355 // regulation of transcription, DNA-dependent // inferred from electronic annotation	0005634 // nucleus // inferred from direct assay /// 0005634 // nucleus // inferred from electronic annotation /// 0005730 // nucleolus // inferred from direct assay /// 0005737 // cytoplasm // inferred from direct assay	0003677 // DNA binding // inferred from electronic annotation	chr1:155719507-155823598 (-) // 96.24 // q22
11750968_x_at	118.389	120.245	115.483	122.859	100.776	113.989	0.0179248	0.0403714	-0.0179248	0.0713997	-0.214447	-0.0367126	0.651762	0.436883	1.05218	0.0733772	1.05218	up	NFIC	4782	0000122 // negative regulation of transcription from RNA polymerase II promoter // inferred from direct assay /// 0000122 // negative regulation of transcription from RNA polymerase II promoter // inferred from genetic interaction /// 0006260 // DNA replication // inferred from electronic annotation /// 0006351 // transcription, DNA-dependent // inferred from electronic annotation /// 0006355 // …	0005622 // intracellular // inferred from electronic annotation /// 0005634 // nucleus // inferred from electronic annotation	0003677 // DNA binding // inferred from electronic annotation /// 0003700 // sequence-specific DNA binding transcription factor activity // inferred from direct assay /// 0003700 // sequence-specific DNA binding transcription factor activity // inferred from electronic annotation /// 0003700 // sequence-specific DNA binding transcription factor activity // traceable author statement	chr19:3381708-3463140 (+) // 92.67 // p13.3
11741727_a_at	71.1234	72.7443	85.0158	61.1229	61.2059	67.9825	0.0325804	0.0650907	0.289987	-0.186032	-0.184073	-0.0325804	0.170947	0.0510229	1.20034	0.263447	1.20034	up	NEDD1	121441	0000086 // G2/M transition of mitotic cell cycle // traceable author statement /// 0000278 // mitotic cell cycle // traceable author statement /// 0007049 // cell cycle // inferred from electronic annotation /// 0007067 // mitosis // inferred from electronic annotation /// 0051301 // cell division // inferred from electronic annotation	0000242 // pericentriolar material // inferred from electronic annotation /// 0000922 // spindle pole // inferred from electronic annotation /// 0005737 // cytoplasm // inferred from electronic annotation /// 0005813 // centrosome // inferred from direct assay /// 0005813 // centrosome // inferred from electronic annotation /// 0005814 // centriole // inferred from electronic annotation /// 00058…		chr12:97301243-97347461 (+) // 97.93 // q23.1
11754840_s_at	17.6572	14.4566	16.518	14.2395	16.9899	18.5187	0.0759001	-0.212632	-0.0203185	-0.234457	0.0203185	0.144625	0.923565	0.845246	-1.02043	-0.0291789	1.02043	down	LINC00470	56651				chr18:1268311-1276078 (-) // 58.43 // p11.32
11757267_x_at	520.351	523.062	471.525	454.099	425.428	491.109	0.112796	0.120294	-0.0293551	-0.0836801	-0.177772	0.0293551	0.320321	0.132882	1.10594	0.145277	1.10594	up	SIRT2	22933	0000183 // chromatin silencing at rDNA // non-traceable author statement /// 0006342 // chromatin silencing // non-traceable author statement /// 0006348 // chromatin silencing at telomere // non-traceable author statement /// 0006471 // protein ADP-ribosylation // non-traceable author statement /// 0006471 // protein ADP-ribosylation // traceable author statement /// 0006476 // protein deacetyla…	0005677 // chromatin silencing complex // non-traceable author statement /// 0005737 // cytoplasm // inferred from direct assay /// 0005737 // cytoplasm // inferred from electronic annotation /// 0005856 // cytoskeleton // inferred from electronic annotation /// 0005874 // microtubule // inferred from direct assay /// 0005874 // microtubule // inferred from electronic annotation	0003950 // NAD+ ADP-ribosyltransferase activity // traceable author statement /// 0005515 // protein binding // inferred from physical interaction /// 0008134 // transcription factor binding // inferred from physical interaction /// 0008270 // zinc ion binding // inferred from direct assay /// 0008270 // zinc ion binding // inferred from electronic annotation /// 0016787 // hydrolase activity // …	chr19:39369199-39369442 (-) // 35.79 // q13.2
11730333_at	25.6344	25.4318	22.4013	17.9665	19.4675	15.6488	0.295755	0.284307	0.101257	-0.217012	-0.101257	-0.416276	0.0704533	0.0133433	1.38699	0.471955	1.38699	up	DPYSL4	10570	0006208 // pyrimidine base catabolic process // inferred from electronic annotation /// 0007399 // nervous system development // traceable author statement /// 0007411 // axon guidance // traceable author statement	0005737 // cytoplasm // inferred from electronic annotation /// 0005829 // cytosol // traceable author statement	0016787 // hydrolase activity // inferred from electronic annotation /// 0016810 // hydrolase activity, acting on carbon-nitrogen (but not peptide) bonds // inferred from electronic annotation /// 0016812 // hydrolase activity, acting on carbon-nitrogen (but not peptide) bonds, in cyclic amides // inferred from electronic annotation	chr10:134000403-134019280 (+) // 97.43 // q26.3
11730717_x_at	7.34673	8.76058	8.29883	7.61566	9.323	9.1549	-0.214866	0.0390594	-0.0390594	-0.162999	0.128827	0.102578	0.681729	0.474305	-1.06764	-0.0944237	1.06764	down	PAGE5	90737				chrX:55246788-55250533 (+) // 87.59 // p11.21
11718361_at	93.4394	99.6231	100.319	101.627	104.922	99.9561	-0.0998755	-0.00742578	0.00261211	0.0213008	0.0673361	-0.00261211	0.378799	0.174388	-1.04505	-0.0635713	1.04505	down	COIL	8161		0001674 // female germ cell nucleus // inferred from electronic annotation /// 0005634 // nucleus // traceable author statement /// 0005634 // nucleus // inferred from electronic annotation /// 0005654 // nucleoplasm // inferred from direct assay /// 0005730 // nucleolus // inferred from direct assay /// 0015030 // Cajal body // inferred from direct assay /// 0015030 // Cajal body // inferred fro…	0005515 // protein binding // inferred from physical interaction /// 0008022 // protein C-terminus binding // inferred from physical interaction /// 0015036 // disulfide oxidoreductase activity // inferred from electronic annotation /// 0042802 // identical protein binding // inferred from physical interaction	chr17:55015559-55038404 (-) // 97.19 // q22
11735219_at	6.89129	6.4035	6.0563	6.59739	5.56167	5.65892	0.146126	0.0402119	-0.0402119	0.0832484	-0.16313	-0.138121	0.495949	0.270852	1.08777	0.121376	1.08777	up	COL10A1	1300	0001501 // skeletal system development // traceable author statement	0005576 // extracellular region // inferred from electronic annotation /// 0005578 // proteinaceous extracellular matrix // inferred from electronic annotation /// 0005581 // collagen // inferred from electronic annotation /// 0005581 // collagen // traceable author statement /// 0005938 // cell cortex // inferred from electronic annotation	0046872 // metal ion binding // inferred from electronic annotation	chr6:116440084-116447296 (-) // 97.71 // q22.1
11718052_a_at	198.883	202.147	198.846	199.189	205.353	208.805	-0.0128484	0.010633	-0.0131164	-0.010633	0.0333352	0.0573835	0.427176	0.211631	-1.02229	-0.0318058	1.02229	down	TBC1D23	55773	0032313 // regulation of Rab GTPase activity // inferred from electronic annotation /// 0032851 // positive regulation of Rab GTPase activity // inferred from electronic annotation	0005622 // intracellular // inferred from electronic annotation	0005097 // Rab GTPase activator activity // inferred from electronic annotation	chr3:99979660-100044095 (+) // 96.18 // q12.1
11749907_a_at	7.17539	6.56552	6.6072	7.07361	6.9112	6.26956	0.0865693	-0.0415781	-0.0324481	0.0659583	0.0324481	-0.108123	0.961098	0.917685	1.00516	0.00742	1.00516	up	TRIM63	84676	0007165 // signal transduction // non-traceable author statement /// 0016567 // protein ubiquitination // inferred from electronic annotation /// 0043161 // proteasomal ubiquitin-dependent protein catabolic process // inferred from electronic annotation	0005622 // intracellular // inferred from electronic annotation /// 0005634 // nucleus // inferred from electronic annotation /// 0005737 // cytoplasm // inferred from direct assay /// 0005737 // cytoplasm // non-traceable author statement /// 0005737 // cytoplasm // inferred from electronic annotation /// 0005874 // microtubule // non-traceable author statement	0004842 // ubiquitin-protein ligase activity // inferred from electronic annotation /// 0004871 // signal transducer activity // non-traceable author statement /// 0008270 // zinc ion binding // inferred from electronic annotation /// 0016874 // ligase activity // inferred from electronic annotation /// 0031432 // titin binding // inferred from direct assay /// 0046872 // metal ion binding // inf…	chr1:26378141-26394121 (-) // 100.0 // p36.11
11739616_x_at	358.142	333.716	367.999	413.139	367.95	400.579	-0.039073	-0.140984	9.53674e-05	0.167024	-9.53674e-05	0.12248	0.219816	0.0746916	-1.11455	-0.156457	1.11455	down	CD3EAP	10849	0007169 // transmembrane receptor protein tyrosine kinase signaling pathway // traceable author statement /// 0009303 // rRNA transcription // inferred from electronic annotation /// 0009303 // rRNA transcription // traceable author statement	0000120 // RNA polymerase I transcription factor complex // traceable author statement /// 0005634 // nucleus // inferred from direct assay /// 0005634 // nucleus // inferred from electronic annotation /// 0005694 // chromosome // inferred from electronic annotation /// 0005730 // nucleolus // inferred from direct assay /// 0005730 // nucleolus // inferred from electronic annotation /// 0005730 /…	0003899 // DNA-directed RNA polymerase activity // inferred from electronic annotation	chr19:45909386-45955388 (+) // 71.15 // q13.32
11737631_a_at	6.55957	7.54186	6.04721	7.01354	8.01577	7.03975	-0.0992308	0.102087	-0.216563	-0.00269055	0.190008	0.00269055	0.524487	0.297926	-1.09777	-0.134572	1.09777	down	SLC26A7	115111	0001696 // gastric acid secretion // inferred from electronic annotation /// 0006810 // transport // inferred from electronic annotation /// 0006811 // ion transport // traceable author statement /// 0006811 // ion transport // inferred from electronic annotation /// 0006820 // anion transport // inferred from electronic annotation /// 0006821 // chloride transport // inferred from direct assay /…	0005737 // cytoplasm // inferred from direct assay /// 0005768 // endosome // inferred from direct assay /// 0005768 // endosome // inferred from electronic annotation /// 0005886 // plasma membrane // traceable author statement /// 0016020 // membrane // inferred from electronic annotation /// 0016021 // integral to membrane // inferred from electronic annotation /// 0016323 // basolateral plasm…	0005253 // anion channel activity // inferred from electronic annotation /// 0005254 // chloride channel activity // inferred from direct assay /// 0005254 // chloride channel activity // inferred from electronic annotation /// 0015106 // bicarbonate transmembrane transporter activity // inferred from sequence or structural similarity /// 0015106 // bicarbonate transmembrane transporter activity …	chr8:92261515-92406946 (+) // 99.4 // q21.3
11723861_a_at	11.6987	12.0046	10.6387	11.955	11.3698	11.6987	0	0.0372369	-0.137027	0.0312686	-0.0411367	0	0.793471	0.626681	-1.02099	-0.029974	1.02099	down	ATP8A1	10396	0006812 // cation transport // inferred from electronic annotation /// 0015914 // phospholipid transport // inferred from electronic annotation /// 0015917 // aminophospholipid transport // non-traceable author statement /// 0034220 // ion transmembrane transport // traceable author statement /// 0045332 // phospholipid translocation // non-traceable author statement /// 0055085 // transmembrane …	0005783 // endoplasmic reticulum // inferred from direct assay /// 0005783 // endoplasmic reticulum // inferred from electronic annotation /// 0005886 // plasma membrane // traceable author statement /// 0005886 // plasma membrane // inferred from electronic annotation /// 0016020 // membrane // inferred from electronic annotation /// 0016021 // integral to membrane // non-traceable author statem…	0000166 // nucleotide binding // inferred from electronic annotation /// 0000287 // magnesium ion binding // inferred from electronic annotation /// 0004012 // phospholipid-translocating ATPase activity // inferred from electronic annotation /// 0005515 // protein binding // inferred from physical interaction /// 0005524 // ATP binding // non-traceable author statement /// 0005524 // ATP binding …	chr4:42410393-42659122 (-) // 99.5 // p13
11733619_a_at	12.0981	12.6886	10.6651	8.42455	11.6581	10.2083	0.117671	0.186427	-0.0642161	-0.404439	0.0642161	-0.127365	0.416815	0.203342	1.17758	0.235824	1.17758	up	ACVR1C	130399	0002021 // response to dietary excess // inferred from electronic annotation /// 0006468 // protein phosphorylation // inferred by curator /// 0006468 // protein phosphorylation // inferred from electronic annotation /// 0006915 // apoptotic process // inferred from electronic annotation /// 0007178 // transmembrane receptor protein serine/threonine kinase signaling pathway // inferred from elect…	0016020 // membrane // inferred from electronic annotation /// 0016021 // integral to membrane // inferred from electronic annotation /// 0048179 // activin receptor complex // inferred from direct assay	0000166 // nucleotide binding // inferred from electronic annotation /// 0004672 // protein kinase activity // inferred from electronic annotation /// 0004674 // protein serine/threonine kinase activity // inferred from electronic annotation /// 0004675 // transmembrane receptor protein serine/threonine kinase activity // inferred from electronic annotation /// 0004872 // receptor activity // inf…	chr2:158383279-158485517 (-) // 93.9 // q24.1
11716864_s_at	201.434	232.851	196.542	189.858	180.721	166.289	0.0604296	0.269527	0.0249581	-0.0249586	-0.0961146	-0.216191	0.213277	0.0711484	1.17343	0.230726	1.17343	up	NISCH	11188	0006006 // glucose metabolic process // inferred from electronic annotation /// 0006915 // apoptotic process // inferred from electronic annotation /// 0007154 // cell communication // inferred from electronic annotation /// 0008217 // regulation of blood pressure // inferred from electronic annotation /// 0016601 // Rac protein signal transduction // inferred from electronic annotation /// 00300…	0005624 // membrane fraction // inferred from electronic annotation /// 0005737 // cytoplasm // inferred from electronic annotation /// 0005768 // endosome // inferred from electronic annotation /// 0005769 // early endosome // inferred from electronic annotation /// 0005829 // cytosol // inferred from direct assay /// 0005829 // cytosol // inferred from electronic annotation /// 0005886 // plasm…	0004872 // receptor activity // inferred from electronic annotation /// 0005178 // integrin binding // inferred from electronic annotation /// 0008227 // G-protein coupled amine receptor activity // inferred from electronic annotation /// 0035091 // phosphatidylinositol binding // inferred from electronic annotation	chr3:52489518-52527084 (+) // 90.72 // p21.1
200062_PM_s_at	8271.82	8391.86	8149.02	9580.98	9534.61	10144.4	-0.112878	-0.0920916	-0.134458	0.0990896	0.0920925	0.181536	0.0192511	0.00160455	-1.17885	-0.237382	1.17885	down	RPL30	6156	0000184 // nuclear-transcribed mRNA catabolic process, nonsense-mediated decay // traceable author statement /// 0006412 // translation // non-traceable author statement /// 0006412 // translation // traceable author statement /// 0006412 // translation // inferred from electronic annotation /// 0006413 // translational initiation // traceable author statement /// 0006414 // translational elongat…	0005622 // intracellular // inferred from electronic annotation /// 0005737 // cytoplasm // inferred from direct assay /// 0005829 // cytosol // traceable author statement /// 0005840 // ribosome // inferred from electronic annotation /// 0022625 // cytosolic large ribosomal subunit // inferred from direct assay /// 0022625 // cytosolic large ribosomal subunit // traceable author statement /// 00…	0003723 // RNA binding // traceable author statement /// 0003735 // structural constituent of ribosome // non-traceable author statement /// 0003735 // structural constituent of ribosome // traceable author statement /// 0003735 // structural constituent of ribosome // inferred from electronic annotation	chr8:99053953-99057752 (-) // 98.74 // q22.2
11740326_x_at	12.2615	13.8747	16.7308	11.575	14.4561	11.3814	-0.0891643	0.0891645	0.359211	-0.172284	0.14838	-0.196623	0.549383	0.322364	1.14333	0.193246	1.14333	up	SORBS2	8470		0005622 // intracellular // inferred from electronic annotation /// 0005634 // nucleus // non-traceable author statement /// 0005634 // nucleus // traceable author statement /// 0005737 // cytoplasm // inferred from electronic annotation /// 0015629 // actin cytoskeleton // traceable author statement /// 0030018 // Z disc // non-traceable author statement /// 0048471 // perinuclear region of cyto…	0005200 // structural constituent of cytoskeleton // traceable author statement /// 0008093 // cytoskeletal adaptor activity // traceable author statement /// 0008270 // zinc ion binding // inferred from electronic annotation /// 0008307 // structural constituent of muscle // traceable author statement	chr4:186506597-186697679 (-) // 93.63 // q35.1
11725830_a_at	73.6945	77.9394	71.1695	25.018	22.6066	26.4362	0.76467	0.845467	0.714373	-0.793921	-0.940142	-0.714373	0.0033349	3.13367e-05	3.01254	1.59098	3.01254	up	PLCL2	23228	0006629 // lipid metabolic process // inferred from electronic annotation /// 0007165 // signal transduction // inferred from electronic annotation /// 0035556 // intracellular signal transduction // inferred from electronic annotation	0005622 // intracellular // inferred from electronic annotation /// 0005737 // cytoplasm // inferred from electronic annotation	0004435 // phosphatidylinositol phospholipase C activity // inferred from electronic annotation /// 0004629 // phospholipase C activity // inferred from electronic annotation /// 0004871 // signal transducer activity // inferred from electronic annotation /// 0005509 // calcium ion binding // inferred from electronic annotation /// 0005543 // phospholipid binding // inferred from electronic annot…	chr3:16926451-17132090 (+) // 97.8 // p24.3
11726721_x_at	398.11	377.334	404.633	400.386	369.624	376.946	0.0386639	-0.0386639	0.062108	0.0468884	-0.0684471	-0.0401468	0.639331	0.421859	1.02902	0.0412713	1.02902	up	MPG	4350	0006281 // DNA repair // traceable author statement /// 0006281 // DNA repair // inferred from electronic annotation /// 0006284 // base-excision repair // inferred from electronic annotation /// 0006284 // base-excision repair // traceable author statement /// 0006285 // base-excision repair, AP site formation // traceable author statement /// 0006307 // DNA dealkylation involved in DNA repair /…	0005634 // nucleus // inferred from electronic annotation /// 0005654 // nucleoplasm // traceable author statement	0003677 // DNA binding // inferred from electronic annotation /// 0003684 // damaged DNA binding // traceable author statement /// 0003824 // catalytic activity // inferred from electronic annotation /// 0003905 // alkylbase DNA N-glycosylase activity // inferred from electronic annotation /// 0005515 // protein binding // inferred from physical interaction /// 0008725 // DNA-3-methyladenine glyc…	chr16:128168-135837 (+) // 86.65 // p13.3
11743357_a_at	245.459	233.523	209.999	223.792	234.084	210.239	0.102619	0.0307021	-0.122476	-0.0307026	0.0341644	-0.120827	0.790815	0.62217	1.03007	0.0427368	1.03007	up	ZBTB40	9923	0006351 // transcription, DNA-dependent // inferred from electronic annotation /// 0006355 // regulation of transcription, DNA-dependent // inferred from electronic annotation /// 0006974 // response to DNA damage stimulus // inferred from direct assay /// 0030282 // bone mineralization // non-traceable author statement	0005622 // intracellular // inferred from electronic annotation /// 0005634 // nucleus // inferred from direct assay /// 0005634 // nucleus // inferred from electronic annotation	0003676 // nucleic acid binding // inferred from electronic annotation /// 0003677 // DNA binding // inferred from electronic annotation /// 0008270 // zinc ion binding // inferred from electronic annotation /// 0046872 // metal ion binding // inferred from electronic annotation	chr1:22778343-22857647 (+) // 92.76 // p36.12
11758895_at	12.024	10.9331	13.3205	12.335	14.0702	13.7784	-0.0922904	-0.229496	0.0554471	-0.0554469	0.134438	0.104206	0.428686	0.212759	-1.10945	-0.149845	1.10945	down	EIF2S2	8894	0001701 // in utero embryonic development // inferred from electronic annotation /// 0002176 // male germ cell proliferation // inferred from electronic annotation /// 0006412 // translation // traceable author statement /// 0006412 // translation // inferred from electronic annotation /// 0006413 // translational initiation // inferred from direct assay /// 0006413 // translational initiation //…	0005829 // cytosol // traceable author statement /// 0005850 // eukaryotic translation initiation factor 2 complex // traceable author statement	0003723 // RNA binding // traceable author statement /// 0003743 // translation initiation factor activity // inferred from direct assay /// 0003743 // translation initiation factor activity // inferred from electronic annotation /// 0005515 // protein binding // inferred from physical interaction /// 0008135 // translation factor activity, nucleic acid binding // traceable author statement /// 0…	chr20:32676110-32700084 (-) // 79.39 // q11.22
11753852_a_at	10.1906	9.60706	9.61015	10.1024	9.41706	10.5413	0.0485826	-0.0364954	-0.0360329	0.0360332	-0.0653138	0.0973916	0.781451	0.608098	-1.0215	-0.0306857	1.0215	down	NNAT	4826	0006810 // transport // traceable author statement /// 0007275 // multicellular organismal development // inferred from electronic annotation /// 0007420 // brain development // inferred from electronic annotation /// 0007420 // brain development // traceable author statement /// 0009249 // protein lipoylation // traceable author statement /// 0009749 // response to glucose stimulus // inferred f…	0005737 // cytoplasm // inferred from electronic annotation		chr20:36149733-36151159 (+) // 98.78 // q11.23
11730804_s_at	170.949	161.689	153.305	204.653	181.527	219.107	-0.0433078	-0.123651	-0.200467	0.216306	0.0433083	0.314757	0.110196	0.0264184	-1.24309	-0.313932	1.24309	down	PRPF38B	55119	0006397 // mRNA processing // inferred from electronic annotation /// 0008380 // RNA splicing // inferred from electronic annotation	0005634 // nucleus // inferred from electronic annotation /// 0005681 // spliceosomal complex // inferred from electronic annotation		chr1:109234913-109244745 (+) // 90.54 // p13.3
11736428_at	20.8339	20.4756	26.6895	20.9893	23.2494	22.9562	-0.0753336	-0.100361	0.282004	-0.0646176	0.0829239	0.0646176	0.979866	0.95572	1.00542	0.00779517	1.00542	up	STYX	6815	0006470 // protein dephosphorylation // not recorded /// 0007283 // spermatogenesis // not recorded /// 0016311 // dephosphorylation // inferred from electronic annotation	0005737 // cytoplasm // not recorded	0004721 // phosphoprotein phosphatase activity // inferred from electronic annotation /// 0008138 // protein tyrosine/serine/threonine phosphatase activity // not recorded /// 0016787 // hydrolase activity // inferred from electronic annotation /// 0016791 // phosphatase activity // inferred from electronic annotation	chr14:53196877-53241703 (+) // 92.63 // q22.1
11734349_a_at	304.818	273.28	271.112	269.278	243.845	285.209	0.163313	0.00574493	-0.00574493	-0.0155382	-0.158674	0.0673847	0.577694	0.352359	1.0644	0.0900467	1.0644	up	TRIM11	81559	0009615 // response to virus // inferred from electronic annotation /// 0016567 // protein ubiquitination // inferred from electronic annotation /// 0045892 // negative regulation of transcription, DNA-dependent // inferred from electronic annotation /// 0050768 // negative regulation of neurogenesis // inferred from electronic annotation	0005622 // intracellular // inferred from electronic annotation /// 0005634 // nucleus // inferred from electronic annotation /// 0005737 // cytoplasm // inferred from direct assay /// 0005737 // cytoplasm // inferred from electronic annotation	0004842 // ubiquitin-protein ligase activity // inferred from electronic annotation /// 0008134 // transcription factor binding // inferred from electronic annotation /// 0008270 // zinc ion binding // inferred from electronic annotation /// 0016874 // ligase activity // inferred from electronic annotation /// 0046872 // metal ion binding // inferred from electronic annotation	chr1:228581378-228594541 (-) // 97.53 // q42.13
11744180_a_at	690.555	709.713	691.869	576.21	552.111	558.511	0.130581	0.170061	0.133324	-0.130581	-0.192217	-0.175589	0.00620786	0.000155966	1.24038	0.310784	1.24038	up	TCIRG1	10312	0006810 // transport // inferred from electronic annotation /// 0006811 // ion transport // inferred from electronic annotation /// 0006879 // cellular iron ion homeostasis // traceable author statement /// 0006968 // cellular defense response // traceable author statement /// 0008284 // positive regulation of cell proliferation // traceable author statement /// 0008286 // insulin receptor signal…	0000220 // vacuolar proton-transporting V-type ATPase, V0 domain // inferred from electronic annotation /// 0005739 // mitochondrion // inferred from electronic annotation /// 0005886 // plasma membrane // traceable author statement /// 0005886 // plasma membrane // inferred from electronic annotation /// 0005887 // integral to plasma membrane // traceable author statement /// 0010008 // endosome…	0005215 // transporter activity // traceable author statement /// 0015078 // hydrogen ion transmembrane transporter activity // inferred from electronic annotation	chr11:67806461-67818366 (+) // 95.4 // q13.2
11753358_a_at	20.0097	19.2773	19.5868	20.3581	25.4431	18.8275	0.0154095	-0.0383883	-0.0154095	0.0403118	0.361984	-0.0724478	0.62186	0.402084	-1.0888	-0.122745	1.0888	down	ACVR1	90	0000082 // G1/S transition of mitotic cell cycle // inferred from mutant phenotype /// 0001569 // patterning of blood vessels // inferred from electronic annotation /// 0001655 // urogenital system development // inferred from electronic annotation /// 0001701 // in utero embryonic development // inferred from electronic annotation /// 0001702 // gastrulation with mouth forming second // inferred…	0005887 // integral to plasma membrane // inferred from direct assay /// 0005887 // integral to plasma membrane // inferred from electronic annotation /// 0016020 // membrane // inferred from electronic annotation /// 0016021 // integral to membrane // inferred from electronic annotation /// 0045177 // apical part of cell // inferred from electronic annotation /// 0048179 // activin receptor comp…	0000166 // nucleotide binding // inferred from electronic annotation /// 0004672 // protein kinase activity // inferred from direct assay /// 0004672 // protein kinase activity // inferred from electronic annotation /// 0004674 // protein serine/threonine kinase activity // inferred from direct assay /// 0004674 // protein serine/threonine kinase activity // inferred from electronic annotation //…	chr2:158622578-158732342 (-) // 99.9 // q24.1
11754542_x_at	19.8149	22.9621	19.4371	26.3881	22.302	23.4622	-0.191626	0.0210414	-0.219402	0.221676	-0.0210414	0.052125	0.282734	0.109831	-1.1601	-0.214249	1.1601	down	ZNF594	84622	0006351 // transcription, DNA-dependent // inferred from electronic annotation /// 0006355 // regulation of transcription, DNA-dependent // inferred from electronic annotation	0005622 // intracellular // inferred from electronic annotation /// 0005634 // nucleus // inferred from electronic annotation	0003676 // nucleic acid binding // inferred from electronic annotation /// 0003677 // DNA binding // inferred from electronic annotation /// 0008270 // zinc ion binding // inferred from electronic annotation /// 0046872 // metal ion binding // inferred from electronic annotation	chr17:5082830-5095157 (-) // 81.09 // p13.2
11736640_a_at	20.0787	18.0579	18.4332	14.6081	21.5171	16.2744	0.138196	-0.0148401	0.0148401	-0.320703	0.238012	-0.164862	0.70178	0.498442	1.09322	0.128583	1.09322	up	ESRP2	80004	0006397 // mRNA processing // inferred from electronic annotation /// 0008380 // RNA splicing // inferred from electronic annotation /// 0043484 // regulation of RNA splicing // inferred from direct assay	0005634 // nucleus // inferred from direct assay /// 0005634 // nucleus // inferred from electronic annotation	0000166 // nucleotide binding // inferred from electronic annotation /// 0003676 // nucleic acid binding // inferred from electronic annotation /// 0003723 // RNA binding // inferred from electronic annotation /// 0003729 // mRNA binding // inferred from direct assay	chr16:68262449-68270487 (-) // 95.98 // q22.1
11763281_s_at	108.036	90.5978	72.1349	85.7712	85.1252	86.8826	0.32366	0.0696945	-0.259084	-0.00928783	-0.0201936	0.00928736	0.886376	0.775693	1.03633	0.0514883	1.03633	up	RPL23AP7 /// RPL23AP82	118433 /// 284942	0006412 // translation // inferred from electronic annotation	0005622 // intracellular // inferred from electronic annotation /// 0005840 // ribosome // inferred from electronic annotation	0000166 // nucleotide binding // inferred from electronic annotation /// 0003735 // structural constituent of ribosome // inferred from electronic annotation	chr2:114367303-114384617 (-) // 33.97 // q13
11737624_a_at	16.939	18.0689	16.2621	20.4783	15.8514	16.0274	0.029418	0.122579	-0.029418	0.303166	-0.0663257	-0.0503864	0.940114	0.876393	-1.01487	-0.021292	1.01487	down	GAB2	9846	0007169 // transmembrane receptor protein tyrosine kinase signaling pathway // inferred from direct assay /// 0007229 // integrin-mediated signaling pathway // inferred from electronic annotation /// 0008284 // positive regulation of cell proliferation // inferred from direct assay /// 0016477 // cell migration // inferred from electronic annotation /// 0030316 // osteoclast differentiation // in…	0005622 // intracellular // inferred from electronic annotation /// 0005737 // cytoplasm // inferred from direct assay /// 0005737 // cytoplasm // inferred from electronic annotation /// 0005829 // cytosol // traceable author statement /// 0005886 // plasma membrane // inferred from direct assay /// 0005886 // plasma membrane // inferred from electronic annotation /// 0016020 // membrane // infer…	0005068 // transmembrane receptor protein tyrosine kinase adaptor activity // inferred from direct assay /// 0005070 // SH3/SH2 adaptor activity // inferred from reviewed computational analysis /// 0005515 // protein binding // inferred from physical interaction /// 0005543 // phospholipid binding // inferred from electronic annotation /// 0005547 // phosphatidylinositol-3,4,5-trisphosphate bindi…	chr11:77926341-78128862 (-) // 93.28 // q14.1
11719362_at	282.55	236.816	246.29	322.125	304.763	317.085	-0.0545921	-0.309332	-0.252737	0.134526	0.0545921	0.111773	0.0898321	0.0193522	-1.23615	-0.305851	1.23615	down	FAM178A	55719				chr10:102672325-102724889 (+) // 98.28 // q24.31
11730351_at	125.65	134.069	124.997	84.0264	95.1268	83.3491	0.204498	0.298069	0.196984	-0.375992	-0.196984	-0.387668	0.0177278	0.00136624	1.46754	0.553398	1.46754	up	ANKRD52	283373				chr12:56631590-56652175 (-) // 98.74 // q13.3
11718611_at	50.9591	51.2924	54.6253	51.0458	58.8201	55.2568	-0.0548191	-0.045413	0.0454125	-0.0523653	0.152151	0.061995	0.569507	0.34348	-1.05132	-0.0722002	1.05132	down	TP53INP1	94241	0006351 // transcription, DNA-dependent // inferred from electronic annotation /// 0006355 // regulation of transcription, DNA-dependent // inferred from electronic annotation /// 0006914 // autophagy // inferred from electronic annotation /// 0006915 // apoptotic process // inferred from electronic annotation /// 0006917 // induction of apoptosis // inferred from electronic annotation /// 000695…	0005634 // nucleus // inferred from direct assay /// 0005634 // nucleus // inferred from electronic annotation /// 0005737 // cytoplasm // inferred from electronic annotation /// 0005776 // autophagic vacuole // inferred from direct assay /// 0005776 // autophagic vacuole // inferred from electronic annotation /// 0005829 // cytosol // inferred from direct assay /// 0005829 // cytosol // inferred…	0005515 // protein binding // inferred from physical interaction /// 0016209 // antioxidant activity // inferred from sequence or structural similarity /// 0016209 // antioxidant activity // inferred from electronic annotation	chr8:95938199-95961726 (-) // 92.51 // q22.1
11739232_x_at	410.071	429.108	421.959	257.614	228.459	273.473	0.292236	0.357704	0.333467	-0.378428	-0.551703	-0.292236	0.0127217	0.000729127	1.6647	0.735258	1.6647	up	RASSF2	9770	0007049 // cell cycle // inferred from electronic annotation /// 0007165 // signal transduction // inferred from electronic annotation	0005634 // nucleus // inferred from electronic annotation /// 0005737 // cytoplasm // inferred from electronic annotation	0005515 // protein binding // inferred from physical interaction	chr20:4760668-4803050 (-) // 90.41 // p13
AFFX-HSAC07/X00351_3_at	7629.1	7934.53	8064.62	6958.79	6701.26	7246.68	0.037097	0.093729	0.117188	-0.0955811	-0.149984	-0.037097	0.0651073	0.0118312	1.13045	0.176892	1.13045	up	0.117188	ACTB /// ACTB /// LOC100505829	100505829 /// 60	0006457 // protein folding // traceable author statement /// 0006928 // cellular component movement // traceable author statement /// 0007409 // axonogenesis // inferred from electronic annotation /// 0007411 // axon guidance // traceable author statement /// 0007596 // blood coagulation // traceable author statement /// 0034329 // cell junction assembly // traceable author statement /// 0034332 …	0005625 // soluble fraction // inferred from electronic annotation /// 0005737 // cytoplasm // traceable author statement /// 0005737 // cytoplasm // inferred from electronic annotation /// 0005829 // cytosol // traceable author statement /// 0005829 // cytosol // inferred from electronic annotation /// 0005856 // cytoskeleton // traceable author statement /// 0005856 // cytoskeleton // inferred …	0000166 // nucleotide binding // inferred from electronic annotation /// 0005200 // structural constituent of cytoskeleton // traceable author statement /// 0005200 // structural constituent of cytoskeleton // inferred from electronic annotation /// 0005515 // protein binding // inferred from physical interaction /// 0005524 // ATP binding // inferred from electronic annotation /// 0019894 // kin…
11728692_a_at	31.0017	43.447	48.212	79.7335	83.2338	49.5782	-0.6572	-0.170291	-0.0201564	0.705637	0.767621	0.0201564	0.198514	0.0639247	-1.71755	-0.780354	1.71755	down	LOC728802 /// PDE4DIP	728802 /// 9659	0043623 // cellular protein complex assembly // inferred from sequence or structural similarity	0005634 // nucleus // inferred from direct assay /// 0005634 // nucleus // inferred from electronic annotation /// 0005737 // cytoplasm // inferred from direct assay /// 0005737 // cytoplasm // inferred from electronic annotation /// 0005794 // Golgi apparatus // inferred from sequence or structural similarity /// 0005794 // Golgi apparatus // inferred from electronic annotation /// 0005813 // ce…	0005515 // protein binding // inferred from physical interaction /// 0019899 // enzyme binding // inferred from sequence or structural similarity	chr1:144890591-144932455 (-) // 99.45 // q21.1
11742877_x_at	103.129	108.47	100.843	124.564	137.912	118.888	-0.139007	-0.0661511	-0.171346	0.133435	0.280295	0.0661516	0.0775401	0.0154605	-1.2188	-0.285462	1.2188	down	SGSM3	27352	0007049 // cell cycle // inferred from electronic annotation /// 0007050 // cell cycle arrest // inferred from electronic annotation /// 0032313 // regulation of Rab GTPase activity // inferred from electronic annotation /// 0032483 // regulation of Rab protein signal transduction // inferred from expression pattern /// 0032486 // Rap protein signal transduction // inferred from expression patter…	0005622 // intracellular // inferred from electronic annotation /// 0005737 // cytoplasm // inferred from electronic annotation /// 0005921 // gap junction // inferred from electronic annotation	0005097 // Rab GTPase activator activity // inferred from electronic annotation /// 0005515 // protein binding // inferred from physical interaction /// 0017137 // Rab GTPase binding // inferred from direct assay	chr22:40766588-40806289 (+) // 95.74 // q13.1
11747293_a_at	10.5136	10.579	10.7418	11.575	10.5283	10.1099	-0.00548196	0.00346112	0.0255058	0.133278	-0.00346112	-0.0619621	0.906937	0.813112	-1.0103	-0.0147898	1.0103	down	CD1B	910	0006955 // immune response // inferred from electronic annotation /// 0019882 // antigen processing and presentation // inferred from electronic annotation	0005764 // lysosome // inferred from electronic annotation /// 0005765 // lysosomal membrane // inferred from electronic annotation /// 0005768 // endosome // inferred from electronic annotation /// 0005886 // plasma membrane // inferred from electronic annotation /// 0005886 // plasma membrane // traceable author statement /// 0010008 // endosome membrane // inferred from electronic annotation /…	0005515 // protein binding // inferred from physical interaction	chr1:158300085-158301828 (-) // 95.85 // q23.1
11742860_a_at	7.73192	8.20917	7.65499	6.47015	6.98868	7.19321	0.059309	0.145718	0.044883	-0.19772	-0.0864987	-0.0448828	0.107113	0.0253064	1.14314	0.193004	1.14314	up	GPR116	221395	0007165 // signal transduction // inferred from electronic annotation /// 0007166 // cell surface receptor signaling pathway // inferred from electronic annotation /// 0007186 // G-protein coupled receptor signaling pathway // traceable author statement /// 0007186 // G-protein coupled receptor signaling pathway // inferred from electronic annotation /// 0007218 // neuropeptide signaling pathway …	0005886 // plasma membrane // inferred from electronic annotation /// 0016020 // membrane // inferred from electronic annotation /// 0016021 // integral to membrane // inferred from electronic annotation /// 0016021 // integral to membrane // traceable author statement	0004871 // signal transducer activity // inferred from electronic annotation /// 0004872 // receptor activity // inferred from electronic annotation /// 0004888 // transmembrane signaling receptor activity // inferred from electronic annotation /// 0004930 // G-protein coupled receptor activity // inferred from electronic annotation /// 0004930 // G-protein coupled receptor activity // traceable …	chr6:46820246-46889742 (-) // 98.41 // p12.3
11745498_a_at	130.525	154.199	131.65	139.572	135.088	150.895	-0.0731278	0.167343	-0.0607424	0.0235505	-0.0235505	0.136093	0.858092	0.727211	-1.02399	-0.0342069	1.02399	down	IRF3	3661	0000122 // negative regulation of transcription from RNA polymerase II promoter // inferred from electronic annotation /// 0002756 // MyD88-independent toll-like receptor signaling pathway // traceable author statement /// 0006351 // transcription, DNA-dependent // inferred from electronic annotation /// 0006355 // regulation of transcription, DNA-dependent // inferred from electronic annotation …	0005634 // nucleus // inferred from direct assay /// 0005634 // nucleus // inferred from electronic annotation /// 0005654 // nucleoplasm // traceable author statement /// 0005737 // cytoplasm // inferred from direct assay /// 0005737 // cytoplasm // inferred from electronic annotation /// 0005829 // cytosol // traceable author statement /// 0005886 // plasma membrane // traceable author statemen…	0000975 // regulatory region DNA binding // inferred from electronic annotation /// 0003677 // DNA binding // non-traceable author statement /// 0003677 // DNA binding // inferred from electronic annotation /// 0003700 // sequence-specific DNA binding transcription factor activity // inferred from electronic annotation /// 0003712 // transcription cofactor activity // traceable author statement /…	chr19:50162904-50169116 (-) // 94.82 // q13.33
11726129_at	13.1876	12.579	12.2104	10.528	9.90431	12.2252	0.1102	0.0420256	-0.000871182	-0.214761	-0.302859	0.00087142	0.231815	0.0808103	1.16692	0.222701	1.16692	up	HBZ	3050	0000122 // negative regulation of transcription from RNA polymerase II promoter // inferred from electronic annotation /// 0006810 // transport // inferred from electronic annotation /// 0015671 // oxygen transport // traceable author statement /// 0015671 // oxygen transport // inferred from electronic annotation /// 0043249 // erythrocyte maturation // inferred from electronic annotation	0005833 // hemoglobin complex // inferred from electronic annotation /// 0005833 // hemoglobin complex // traceable author statement	0005344 // oxygen transporter activity // inferred from electronic annotation /// 0005344 // oxygen transporter activity // traceable author statement /// 0005506 // iron ion binding // inferred from electronic annotation /// 0019825 // oxygen binding // inferred from electronic annotation /// 0020037 // heme binding // inferred from electronic annotation /// 0046872 // metal ion binding // infer…	chr16:202683-204505 (+) // 92.67 // p13.3
11730174_at	8.04213	6.5349	6.37236	7.94044	8.36025	7.16146	0.09284	-0.206572	-0.24291	0.0744827	0.14881	-0.0744827	0.471578	0.248991	-1.12388	-0.168484	1.12388	down	C4orf3	401152		0016020 // membrane // inferred from electronic annotation /// 0016021 // integral to membrane // inferred from electronic annotation		chr4:120217574-120222256 (-) // 56.88 // q26
11715132_x_at	5.73809	5.84093	6.11218	5.97589	5.43607	5.79806	-0.0203135	0.00531459	0.0708029	0.038269	-0.09832	-0.00531459	0.663986	0.452362	1.02839	0.0403899	1.02839	up	HIST1H2BH	8345	0006334 // nucleosome assembly // non-traceable author statement /// 0006334 // nucleosome assembly // inferred from electronic annotation	0000786 // nucleosome // non-traceable author statement /// 0000786 // nucleosome // inferred from electronic annotation /// 0005634 // nucleus // inferred from electronic annotation /// 0005694 // chromosome // inferred from electronic annotation	0003677 // DNA binding // non-traceable author statement /// 0003677 // DNA binding // inferred from electronic annotation	chr6:26251878-26252303 (+) // 100.0 // p22.2
11736997_a_at	39.8328	32.6797	39.1293	40.729	38.952	45.2347	0.0128541	-0.272709	-0.0128541	0.0449529	-0.0194049	0.196327	0.428908	0.212956	-1.12106	-0.164861	1.12106	down	MOSPD3	64598	0007507 // heart development // inferred from electronic annotation	0016020 // membrane // inferred from electronic annotation /// 0016021 // integral to membrane // inferred from electronic annotation	0005198 // structural molecule activity // inferred from electronic annotation	chr7:100209724-100212998 (+) // 95.52 // q22.1
11721214_a_at	1136.58	1134.2	1159.63	989.959	1037.15	1041.69	0.0644035	0.0613747	0.0933628	-0.134855	-0.0676785	-0.0613747	0.0291555	0.00327767	1.11807	0.161017	1.11807	up	TMEM106B	54664		0005764 // lysosome // inferred from electronic annotation /// 0005765 // lysosomal membrane // inferred from electronic annotation /// 0005768 // endosome // inferred from electronic annotation /// 0016020 // membrane // inferred from electronic annotation /// 0016021 // integral to membrane // inferred from electronic annotation /// 0031902 // late endosome membrane // inferred from electronic …		chr7:12250847-12276890 (+) // 91.68 // p21.3
11739333_at	5.88855	6.86121	5.74787	7.39999	6.88642	6.88642	-0.223197	-0.00264549	-0.258082	0.106415	0.00264549	0.00264549	0.238923	0.0849035	-1.14754	-0.198544	1.14754	down	SSTR2	6752	0006937 // regulation of muscle contraction // inferred from electronic annotation /// 0007165 // signal transduction // inferred from electronic annotation /// 0007186 // G-protein coupled receptor signaling pathway // inferred from electronic annotation /// 0007187 // G-protein coupled receptor signaling pathway, coupled to cyclic nucleotide second messenger // traceable author statement /// 00…	0005624 // membrane fraction // inferred from electronic annotation /// 0005737 // cytoplasm // inferred from electronic annotation /// 0005886 // plasma membrane // traceable author statement /// 0005886 // plasma membrane // inferred from electronic annotation /// 0005887 // integral to plasma membrane // traceable author statement /// 0016020 // membrane // inferred from electronic annotation …	0004871 // signal transducer activity // inferred from electronic annotation /// 0004872 // receptor activity // inferred from electronic annotation /// 0004930 // G-protein coupled receptor activity // inferred from electronic annotation /// 0004994 // somatostatin receptor activity // inferred from electronic annotation /// 0004994 // somatostatin receptor activity // traceable author statement…	chr17:71161115-71168060 (+) // 82.39 // q25.1
11741018_a_at	99.9137	115.625	106.065	104.271	83.1252	88.3735	-0.0307913	0.17991	0.0554051	0.0307913	-0.296188	-0.20786	0.302105	0.12146	1.16953	0.225927	1.16953	up	FAM65A	79567		0005737 // cytoplasm // inferred from sequence or structural similarity /// 0005737 // cytoplasm // inferred from electronic annotation		chr16:67562716-67580688 (+) // 98.59 // q22.1
11743968_a_at	2788.44	2762.08	2634.73	2273.73	2141.84	2133.14	0.188101	0.174397	0.106297	-0.106297	-0.19251	-0.198379	0.0164238	0.00118104	1.25006	0.321994	1.25006	up	CYBA	1535	0001938 // positive regulation of endothelial cell proliferation // inferred from electronic annotation /// 0002474 // antigen processing and presentation of peptide antigen via MHC class I // traceable author statement /// 0002479 // antigen processing and presentation of exogenous peptide antigen via MHC class I, TAP-dependent // traceable author statement /// 0003106 // negative regulation of …	0005737 // cytoplasm // inferred from electronic annotation /// 0005739 // mitochondrion // inferred from electronic annotation /// 0005794 // Golgi apparatus // inferred from electronic annotation /// 0016020 // membrane // inferred from electronic annotation /// 0016324 // apical plasma membrane // inferred from electronic annotation /// 0030141 // secretory granule // traceable author statemen…	0005515 // protein binding // inferred from physical interaction /// 0009055 // electron carrier activity // inferred from direct assay /// 0009055 // electron carrier activity // traceable author statement /// 0016175 // superoxide-generating NADPH oxidase activity // inferred from mutant phenotype /// 0016175 // superoxide-generating NADPH oxidase activity // inferred from electronic annotation…	chr16:88709696-88717560 (-) // 63.95 // q24.3
11736749_a_at	22.3182	21.925	24.7986	24.7138	22.3182	21.8726	0	-0.0256443	0.15204	0.147093	0	-0.0290966	0.988	0.973007	1.00194	0.00279991	1.00194	up	SLC22A9	114571	0006810 // transport // inferred from electronic annotation /// 0055085 // transmembrane transport // inferred from electronic annotation	0016020 // membrane // inferred from electronic annotation /// 0016021 // integral to membrane // inferred from electronic annotation		chr11:63137154-63177710 (+) // 86.42 // q12.3
11746592_s_at	7.7679	6.76668	6.9615	6.5555	9.51971	6.67544	0.178601	-0.0204747	0.0204747	-0.0662184	0.471994	-0.0400593	0.873865	0.753493	-1.04418	-0.0623718	1.04418	down	LOC100288332 /// LOC100506193 /// LOC642778 /// LOC642799 /// NPIP /// NPIPL3 /// PKD1P1	100288332 /// 100506193 /// 23117 /// 339044 /// 642778 /// 642799 /// 9284	0001502 // cartilage condensation // inferred from electronic annotation /// 0001568 // blood vessel development // inferred from electronic annotation /// 0001701 // in utero embryonic development // inferred from electronic annotation /// 0001701 // in utero embryonic development // inferred from sequence or structural similarity /// 0001822 // kidney development // inferred from electronic ann…	0002133 // polycystin complex // inferred from electronic annotation /// 0002133 // polycystin complex // inferred from sequence or structural similarity /// 0005634 // nucleus // inferred from electronic annotation /// 0005634 // nucleus // inferred from sequence or structural similarity /// 0005643 // nuclear pore // inferred from electronic annotation /// 0005737 // cytoplasm // inferred from …	0005261 // cation channel activity // inferred from electronic annotation /// 0005261 // cation channel activity // inferred from sequence or structural similarity /// 0005515 // protein binding // inferred from physical interaction /// 0019901 // protein kinase binding // inferred from physical interaction /// 0019904 // protein domain specific binding // inferred from physical interaction /// 0…	chr16:70011367-70023987 (-) // 99.26 // q22.1
11729410_a_at	6.50221	6.85081	6.34567	6.76513	6.41799	6.12138	0.00940371	0.084748	-0.025753	0.0665929	-0.00940371	-0.0776687	0.779869	0.605328	1.02075	0.0296261	1.02075	up	ZNF415	55786	0006351 // transcription, DNA-dependent // inferred from electronic annotation /// 0006355 // regulation of transcription, DNA-dependent // inferred from electronic annotation	0005622 // intracellular // inferred from electronic annotation /// 0005634 // nucleus // inferred from electronic annotation /// 0005730 // nucleolus // inferred from direct assay /// 0005737 // cytoplasm // inferred from direct assay /// 0005737 // cytoplasm // inferred from electronic annotation /// 0015630 // microtubule cytoskeleton // inferred from direct assay	0003676 // nucleic acid binding // inferred from electronic annotation /// 0003677 // DNA binding // inferred from electronic annotation /// 0008270 // zinc ion binding // inferred from electronic annotation /// 0046872 // metal ion binding // inferred from electronic annotation	chr19:53611132-53636145 (-) // 91.41 // q13.42
11721848_at	134.166	138.465	163.621	131	141.292	130.586	-0.0227504	0.0227504	0.263586	-0.0572	0.051909	-0.0617733	0.543078	0.316221	1.07939	0.110217	1.07939	up	REEP2	51308		0016020 // membrane // inferred from electronic annotation /// 0016021 // integral to membrane // inferred from electronic annotation	0004872 // receptor activity // inferred from electronic annotation	chr5:137774732-137782658 (+) // 92.04 // q31.2
11761778_a_at	69.5005	64.0329	73.6051	58.4452	64.9487	63.3821	0.107966	-0.0102439	0.190748	-0.141973	0.0102439	-0.024981	0.293674	0.116423	1.10833	0.148394	1.10833	up	WDR45	11152	0000045 // autophagic vacuole assembly // not recorded	0005737 // cytoplasm // not recorded	0005083 // small GTPase regulator activity // inferred from electronic annotation /// 0032266 // phosphatidylinositol-3-phosphate binding // not recorded /// 0080025 // phosphatidylinositol-3,5-bisphosphate binding // not recorded	chrX:48934732-48937553 (-) // 74.25 // p11.23
11731939_a_at	24.0187	28.8871	27.4217	22.3565	20.0958	22.3555	0.051733	0.317997	0.242889	-0.051733	-0.205531	-0.0517988	0.123153	0.0312302	1.23733	0.307227	1.23733	up	UCP3	7352	0000303 // response to superoxide // inferred from electronic annotation /// 0001666 // response to hypoxia // inferred from electronic annotation /// 0006629 // lipid metabolic process // traceable author statement /// 0006631 // fatty acid metabolic process // inferred from electronic annotation /// 0006810 // transport // inferred from electronic annotation /// 0006839 // mitochondrial transpo…	0005739 // mitochondrion // traceable author statement /// 0005739 // mitochondrion // inferred from electronic annotation /// 0005743 // mitochondrial inner membrane // traceable author statement /// 0005743 // mitochondrial inner membrane // inferred from electronic annotation /// 0016020 // membrane // inferred from electronic annotation /// 0016021 // integral to membrane // inferred from ele…	0005215 // transporter activity // traceable author statement /// 0017077 // oxidative phosphorylation uncoupler activity // inferred from electronic annotation	chr11:73711326-73720563 (-) // 92.25 // q13.4
11743553_a_at	336.603	311.32	338.899	350.574	359.064	358.346	-0.0342388	-0.146887	-0.0244322	0.0244322	0.0589542	0.0560665	0.163762	0.0479323	-1.08298	-0.115004	1.08298	down	KIN	22944	0006260 // DNA replication // inferred from direct assay /// 0006260 // DNA replication // inferred from electronic annotation /// 0006281 // DNA repair // inferred from electronic annotation /// 0006310 // DNA recombination // inferred from electronic annotation /// 0006397 // mRNA processing // traceable author statement /// 0006397 // mRNA processing // inferred from electronic annotation /// …	0005622 // intracellular // inferred from electronic annotation /// 0005634 // nucleus // traceable author statement /// 0005634 // nucleus // inferred from electronic annotation /// 0005737 // cytoplasm // inferred from electronic annotation /// 0016363 // nuclear matrix // inferred from direct assay	0003677 // DNA binding // traceable author statement /// 0003677 // DNA binding // inferred from electronic annotation /// 0003690 // double-stranded DNA binding // inferred from sequence or structural similarity /// 0003690 // double-stranded DNA binding // inferred from electronic annotation /// 0003723 // RNA binding // inferred from direct assay /// 0003723 // RNA binding // inferred from ele…	chr10:7797191-7829935 (-) // 76.66 // p14
11758285_s_at	878.374	879.792	843.625	786.369	746.386	776.166	0.108931	0.111258	0.0506973	-0.0506973	-0.125983	-0.0695391	0.035826	0.00458537	1.12691	0.172368	1.12691	up	GTF3C1	2975	0006351 // transcription, DNA-dependent // inferred by curator /// 0006351 // transcription, DNA-dependent // inferred from electronic annotation /// 0006383 // transcription from RNA polymerase III promoter // inferred by curator /// 0006383 // transcription from RNA polymerase III promoter // traceable author statement /// 0009303 // rRNA transcription // traceable author statement /// 0009304 …	0000127 // transcription factor TFIIIC complex // inferred from direct assay /// 0000127 // transcription factor TFIIIC complex // inferred from electronic annotation /// 0005634 // nucleus // inferred from electronic annotation /// 0005654 // nucleoplasm // traceable author statement /// 0030529 // ribonucleoprotein complex // inferred from electronic annotation	0003677 // DNA binding // inferred by curator /// 0003677 // DNA binding // inferred from electronic annotation /// 0005515 // protein binding // inferred from physical interaction	chr16:27471776-27472301 (-) // 89.74 // p12.1
11757037_s_at	5032.09	5185.91	5342.68	5515.52	5654.77	5986.79	-0.109374	-0.0659323	-0.0229673	0.0229673	0.058938	0.141252	0.122171	0.0308475	-1.10227	-0.140477	1.10227	down	H3F3A /// H3F3B	3020 /// 3021	0006334 // nucleosome assembly // inferred from electronic annotation /// 0007596 // blood coagulation // traceable author statement	0000786 // nucleosome // inferred from electronic annotation /// 0005576 // extracellular region // traceable author statement /// 0005634 // nucleus // inferred from direct assay /// 0005634 // nucleus // inferred from electronic annotation /// 0005654 // nucleoplasm // traceable author statement /// 0005694 // chromosome // inferred from electronic annotation	0003677 // DNA binding // inferred from electronic annotation	chr17:73774152-73775853 (-) // 99.82 // q25.1
11724973_a_at	5.98665	6.20778	5.95837	5.80519	5.44887	5.25487	0.0256186	0.0779486	0.0187869	-0.0187869	-0.110172	-0.162474	0.145076	0.0398939	1.10032	0.137929	1.10032	up	MYRIP	25924	0006886 // intracellular protein transport // inferred from electronic annotation /// 0032024 // positive regulation of insulin secretion // inferred from sequence or structural similarity	0001750 // photoreceptor outer segment // inferred from electronic annotation /// 0005622 // intracellular // inferred from electronic annotation /// 0005737 // cytoplasm // inferred from electronic annotation /// 0015629 // actin cytoskeleton // inferred from electronic annotation /// 0030133 // transport vesicle // inferred from electronic annotation /// 0031045 // dense core granule // inferre…	0003779 // actin binding // inferred from electronic annotation /// 0005515 // protein binding // inferred from physical interaction /// 0008270 // zinc ion binding // non-traceable author statement /// 0017022 // myosin binding // inferred from electronic annotation /// 0017137 // Rab GTPase binding // inferred from electronic annotation /// 0046872 // metal ion binding // inferred from electron…	chr3:39850913-40301812 (+) // 93.45 // p22.1
11730180_s_at	200.806	204.423	233.468	126.317	142.375	167.103	0.132532	0.158285	0.349956	-0.536227	-0.363578	-0.132532	0.0749937	0.0146875	1.47192	0.557704	1.47192	up	KDSR	2531	0006665 // sphingolipid metabolic process // traceable author statement /// 0006665 // sphingolipid metabolic process // inferred from electronic annotation /// 0006666 // 3-keto-sphinganine metabolic process // inferred from direct assay /// 0008152 // metabolic process // inferred from electronic annotation /// 0030148 // sphingolipid biosynthetic process // traceable author statement /// 00301…	0005615 // extracellular space // traceable author statement /// 0005783 // endoplasmic reticulum // inferred from direct assay /// 0005783 // endoplasmic reticulum // inferred from electronic annotation /// 0005789 // endoplasmic reticulum membrane // traceable author statement /// 0005789 // endoplasmic reticulum membrane // inferred from electronic annotation /// 0016020 // membrane // inferre…	0000166 // nucleotide binding // inferred from electronic annotation /// 0016491 // oxidoreductase activity // inferred from electronic annotation /// 0047560 // 3-dehydrosphinganine reductase activity // inferred from direct assay /// 0047560 // 3-dehydrosphinganine reductase activity // inferred from electronic annotation	chr18:60994807-61034516 (-) // 81.73 // q21.33
11724053_a_at	42.7248	35.9008	40.1887	30.9134	35.7939	30.6284	0.253207	0.00215101	0.164924	-0.213634	-0.00215101	-0.226996	0.168093	0.0498233	1.22068	0.287688	1.22068	up	FGFRL1	53834	0001501 // skeletal system development // inferred from electronic annotation /// 0001558 // regulation of cell growth // non-traceable author statement /// 0003179 // heart valve morphogenesis // inferred from electronic annotation /// 0008285 // negative regulation of cell proliferation // inferred from electronic annotation /// 0008543 // fibroblast growth factor receptor signaling pathway // …	0005886 // plasma membrane // inferred from direct assay /// 0005886 // plasma membrane // inferred from electronic annotation /// 0016020 // membrane // inferred from electronic annotation /// 0016021 // integral to membrane // inferred from electronic annotation	0004872 // receptor activity // inferred from electronic annotation /// 0005007 // fibroblast growth factor-activated receptor activity // inferred from direct assay /// 0005007 // fibroblast growth factor-activated receptor activity // inferred from electronic annotation /// 0008201 // heparin binding // inferred from direct assay /// 0017134 // fibroblast growth factor binding // inferred from …	chr4:1006240-1020686 (+) // 75.49 // p16.3
11741696_x_at	332.125	345.425	314.333	380.125	345.355	343.486	-0.0524387	0.00420761	-0.13187	0.142307	0.00391388	-0.00391388	0.354695	0.156753	-1.07734	-0.107469	1.07734	down	NSUN5P1	155400				chr7:75039645-75046065 (+) // 100.0 // q11.23 /// chr7:72418837-72425261 (-) // 98.71 // q11.23 /// chr7:72717226-72722792 (-) // 96.34 // q11.23
11751535_s_at	11.9224	12.8979	11.0038	14.2636	12.3083	13.4242	-0.0797029	0.0337548	-0.195386	0.178956	-0.0337548	0.0914505	0.349289	0.153031	-1.11677	-0.159328	1.11677	down	CA3	761	0006730 // one-carbon metabolic process // inferred from electronic annotation /// 0006979 // response to oxidative stress // inferred from electronic annotation	0005737 // cytoplasm // inferred from electronic annotation	0004089 // carbonate dehydratase activity // inferred from electronic annotation /// 0004089 // carbonate dehydratase activity // traceable author statement /// 0008270 // zinc ion binding // inferred from electronic annotation /// 0016151 // nickel cation binding // inferred from electronic annotation /// 0016829 // lyase activity // inferred from electronic annotation /// 0046872 // metal ion b…	chr8:86351086-86360746 (+) // 99.91 // q21.2
11716209_a_at	651.804	661.045	667.004	558.166	523.726	579.6	0.0846901	0.105	0.117948	-0.139054	-0.230937	-0.0846901	0.0348445	0.00437667	1.1926	0.254106	1.1926	up	VPS28	51160	0006810 // transport // inferred from electronic annotation /// 0015031 // protein transport // inferred from electronic annotation /// 0016032 // viral reproduction // traceable author statement /// 0016044 // cellular membrane organization // traceable author statement /// 0016197 // endosomal transport // traceable author statement /// 0031397 // negative regulation of protein ubiquitination /…	0005737 // cytoplasm // inferred from direct assay /// 0005768 // endosome // inferred from direct assay /// 0005768 // endosome // inferred from electronic annotation /// 0005829 // cytosol // inferred from direct assay /// 0005886 // plasma membrane // inferred from electronic annotation /// 0010008 // endosome membrane // traceable author statement /// 0016020 // membrane // inferred from elec…	0005515 // protein binding // inferred from physical interaction	chr8:145649000-145653895 (-) // 69.48 // q24.3
11734043_at	8.81418	9.3088	8.05434	9.11254	9.65521	8.50963	-0.0240138	0.0547564	-0.154073	0.0240135	0.107469	-0.074743	0.700888	0.497329	-1.04248	-0.0600233	1.04248	down	KIAA0408 /// SOGA3	387104 /// 9729		0016020 // membrane // inferred from electronic annotation /// 0016021 // integral to membrane // inferred from electronic annotation	0005515 // protein binding // inferred from physical interaction	chr6:127761734-127840792 (-) // 96.66 // q22.33
11762934_at	7.25779	8.50924	7.60421	7.26682	7.89735	8.41914	-0.0945532	0.134946	-0.0272851	-0.0927606	0.0272851	0.119589	0.946597	0.888784	-1.00952	-0.0136687	1.00952	down	CD300LG	146894		0005768 // endosome // inferred from electronic annotation /// 0005886 // plasma membrane // inferred from electronic annotation /// 0016020 // membrane // inferred from electronic annotation /// 0016021 // integral to membrane // inferred from electronic annotation /// 0016323 // basolateral plasma membrane // inferred from electronic annotation /// 0016324 // apical plasma membrane // inferred …	0004872 // receptor activity // inferred from electronic annotation	chr17:41924523-41935518 (+) // 75.83 // q21.31
11737888_a_at	8.87281	7.9866	6.82866	8.87281	8.41128	6.8821	0.114438	-0.0373716	-0.263352	0.114438	0.0373716	-0.252104	0.933129	0.863596	-1.02007	-0.0286637	1.02007	down	HRH4	59340	0006954 // inflammatory response // inferred from electronic annotation /// 0007165 // signal transduction // inferred from electronic annotation /// 0007186 // G-protein coupled receptor signaling pathway // inferred from electronic annotation	0005624 // membrane fraction // inferred from electronic annotation /// 0005886 // plasma membrane // traceable author statement /// 0005886 // plasma membrane // inferred from electronic annotation /// 0016020 // membrane // inferred from electronic annotation /// 0016021 // integral to membrane // non-traceable author statement /// 0016021 // integral to membrane // inferred from electronic ann…	0004871 // signal transducer activity // inferred from electronic annotation /// 0004872 // receptor activity // inferred from electronic annotation /// 0004930 // G-protein coupled receptor activity // inferred from electronic annotation /// 0004969 // histamine receptor activity // non-traceable author statement /// 0004969 // histamine receptor activity // inferred from electronic annotation	chr18:22040592-22059920 (+) // 59.72 // q11.2
11718294_s_at	8147.99	8405.97	8345.09	8396	8385.91	8987.96	-0.0423908	0.00257874	-0.00790787	0.000867844	-0.000867844	0.0991573	0.464123	0.242571	-1.03452	-0.0489591	1.03452	down	NME1-NME2 /// NME2	4831 /// 654364	0002762 // negative regulation of myeloid leukocyte differentiation // inferred from electronic annotation /// 0006165 // nucleoside diphosphate phosphorylation // inferred from direct assay /// 0006165 // nucleoside diphosphate phosphorylation // inferred from electronic annotation /// 0006183 // GTP biosynthetic process // inferred from electronic annotation /// 0006228 // UTP biosynthetic proc…	0001726 // ruffle // inferred from direct assay /// 0005625 // soluble fraction // inferred from electronic annotation /// 0005634 // nucleus // non-traceable author statement /// 0005634 // nucleus // inferred from electronic annotation /// 0005634 // nucleus // traceable author statement /// 0005737 // cytoplasm // inferred from direct assay /// 0005737 // cytoplasm // inferred from electronic …	0000166 // nucleotide binding // inferred from electronic annotation /// 0000287 // magnesium ion binding // inferred from direct assay /// 0003677 // DNA binding // inferred from electronic annotation /// 0003700 // sequence-specific DNA binding transcription factor activity // traceable author statement /// 0004536 // deoxyribonuclease activity // inferred from direct assay /// 0004550 // nucle…	chr17:49230925-49249104 (+) // 72.48 // q21.33
11743861_a_at	355.443	363.754	347.957	306.959	295.537	288.792	0.121142	0.154485	0.0904322	-0.0904322	-0.14514	-0.178446	0.0165098	0.00119321	1.1975	0.260026	1.1975	up	NIPSNAP3A	25934		0005737 // cytoplasm // inferred from electronic annotation /// 0005829 // cytosol // inferred from electronic annotation	0005515 // protein binding // inferred from physical interaction	chr9:107509870-107522400 (+) // 96.54 // q31.1
11715832_s_at	364.63	356.109	347.404	417.651	402.919	379.276	-0.0284081	-0.06252	-0.0982265	0.167459	0.115648	0.0284081	0.0950363	0.0211333	-1.12264	-0.16689	1.12264	down	SURF4	6836	0007030 // Golgi organization // inferred from mutant phenotype /// 0010638 // positive regulation of organelle organization // inferred from mutant phenotype /// 0032527 // protein exit from endoplasmic reticulum // inferred from mutant phenotype /// 0034498 // early endosome to Golgi transport // inferred from mutant phenotype	0000139 // Golgi membrane // inferred from electronic annotation /// 0005783 // endoplasmic reticulum // inferred from electronic annotation /// 0005789 // endoplasmic reticulum membrane // inferred from electronic annotation /// 0005793 // endoplasmic reticulum-Golgi intermediate compartment // inferred from direct assay /// 0005794 // Golgi apparatus // inferred from electronic annotation /// 0…	0005515 // protein binding // inferred from physical interaction	chr9:136228335-136243000 (-) // 95.94 // q34.2
11730835_a_at	733.526	718.691	685.453	776.95	729.621	792.32	0.00384998	-0.0256262	-0.0939398	0.0868244	-0.00384998	0.115087	0.240673	0.0858714	-1.07519	-0.104592	1.07519	down	MTX2	10651	0006626 // protein targeting to mitochondrion // inferred from electronic annotation /// 0006626 // protein targeting to mitochondrion // traceable author statement /// 0006810 // transport // inferred from electronic annotation /// 0006839 // mitochondrial transport // traceable author statement /// 0015031 // protein transport // inferred from electronic annotation /// 0044267 // cellular prote…	0005739 // mitochondrion // inferred from electronic annotation /// 0005741 // mitochondrial outer membrane // inferred from electronic annotation /// 0005741 // mitochondrial outer membrane // traceable author statement /// 0016020 // membrane // inferred from electronic annotation		chr2:177134143-177202751 (+) // 97.76 // q31.1
11723092_at	89.3792	83.6252	83.1252	85.2495	66.7979	75.6252	0.100328	0.00432587	-0.00432587	0.0320811	-0.319808	-0.140744	0.379236	0.174766	1.12996	0.176266	1.12996	up	FNIP2	57600	0001932 // regulation of protein phosphorylation // inferred from direct assay /// 0006468 // protein phosphorylation // inferred from direct assay /// 0006974 // response to DNA damage stimulus // inferred from electronic annotation /// 0008630 // DNA damage response, signal transduction resulting in induction of apoptosis // inferred from sequence or structural similarity	0005634 // nucleus // inferred from direct assay /// 0005730 // nucleolus // inferred from direct assay /// 0005737 // cytoplasm // inferred from direct assay /// 0005737 // cytoplasm // inferred from electronic annotation /// 0005886 // plasma membrane // inferred from direct assay	0005515 // protein binding // inferred from physical interaction	chr4:159690165-159828201 (+) // 97.59 // q32.1
11725177_at	18.1023	21.1857	19.2172	16.032	19.4689	20.944	-0.095614	0.131309	-0.00938702	-0.270831	0.00938702	0.114755	0.832522	0.686327	1.04078	0.0576656	1.04078	up	KCTD11	147040	0007049 // cell cycle // inferred from electronic annotation /// 0007275 // multicellular organismal development // inferred from electronic annotation /// 0007399 // nervous system development // inferred from electronic annotation /// 0030154 // cell differentiation // inferred from electronic annotation /// 0040008 // regulation of growth // inferred from electronic annotation /// 0042127 // r…	0005737 // cytoplasm // inferred from electronic annotation		chr17:7255207-7258263 (+) // 94.51 // p13.1
11762768_at	6.72356	6.52432	6.51484	7.58472	6.76872	6.51484	0.0216982	-0.0216982	-0.0237975	0.195568	0.0313559	-0.0237975	0.552169	0.325377	-1.05383	-0.0756414	1.05383	down	ZNF215	7762	0006351 // transcription, DNA-dependent // inferred from electronic annotation /// 0006355 // regulation of transcription, DNA-dependent // non-traceable author statement /// 0006355 // regulation of transcription, DNA-dependent // inferred from electronic annotation /// 0016032 // viral reproduction // inferred from electronic annotation	0005622 // intracellular // inferred from electronic annotation /// 0005634 // nucleus // inferred from electronic annotation /// 0005634 // nucleus // non-traceable author statement	0003676 // nucleic acid binding // inferred from electronic annotation /// 0003677 // DNA binding // inferred from electronic annotation /// 0003700 // sequence-specific DNA binding transcription factor activity // inferred from electronic annotation /// 0003700 // sequence-specific DNA binding transcription factor activity // non-traceable author statement /// 0008270 // zinc ion binding // non-…	chr11:6953416-6977013 (+) // 62.35 // p15.4
11743965_s_at	23.5931	22.4004	25.2818	16.8333	15.4649	19.4647	0.176172	0.101331	0.27591	-0.310875	-0.433192	-0.101331	0.0691695	0.0129909	1.38153	0.46627	1.38153	up	CERCAM /// LOC100506065	100506065 /// 51148	0006928 // cellular component movement // traceable author statement /// 0007155 // cell adhesion // inferred from direct assay /// 0007155 // cell adhesion // inferred from electronic annotation /// 0007159 // leukocyte cell-cell adhesion // traceable author statement /// 0009103 // lipopolysaccharide biosynthetic process // inferred from electronic annotation	0005783 // endoplasmic reticulum // inferred from electronic annotation /// 0005788 // endoplasmic reticulum lumen // inferred from electronic annotation /// 0005886 // plasma membrane // non-traceable author statement		chr9:131182759-131199628 (+) // 92.03 // q34.11
11741324_s_at	7.89151	6.62616	7.10711	8.46963	7.62666	7.54357	0.0571513	-0.194976	-0.0938868	0.15915	0.00790262	-0.00790238	0.441732	0.22365	-1.09451	-0.130287	1.09451	down	TRIM51 /// TRIM51EP /// TRIM51GP /// TRIM51HP	120824 /// 399940 /// 440041 /// 84767		0005622 // intracellular // inferred from electronic annotation	0008270 // zinc ion binding // inferred from electronic annotation /// 0046872 // metal ion binding // inferred from electronic annotation	chr11:55650772-55659282 (+) // 98.6 // q11 /// chr11:89586007-89596233 (+) // 95.63 // q14.3 /// chr11:89714612-89724840 (-) // 95.51 // q14.3 /// chr11:55059364-55067885 (-) // 95.33 // q11
11735795_at	57.8176	59.4179	71.4009	61.9585	67.3683	56.9826	-0.0695901	-0.0302033	0.234841	0.0302029	0.150969	-0.0905781	0.95564	0.906379	1.01032	0.0148179	1.01032	up	GPSM1	26086	0007165 // signal transduction // inferred from electronic annotation /// 0007275 // multicellular organismal development // inferred from electronic annotation /// 0007399 // nervous system development // inferred from electronic annotation /// 0008277 // regulation of G-protein coupled receptor protein signaling pathway // inferred from electronic annotation /// 0030154 // cell differentiation …	0000139 // Golgi membrane // inferred from electronic annotation /// 0005634 // nucleus // inferred from direct assay /// 0005730 // nucleolus // inferred from direct assay /// 0005737 // cytoplasm // inferred from electronic annotation /// 0005783 // endoplasmic reticulum // inferred from electronic annotation /// 0005789 // endoplasmic reticulum membrane // inferred from electronic annotation /…	0001965 // G-protein alpha-subunit binding // inferred from electronic annotation /// 0005092 // GDP-dissociation inhibitor activity // inferred from electronic annotation /// 0030695 // GTPase regulator activity // inferred from electronic annotation	chr9:139221931-139236801 (+) // 86.97 // q34.3
11741004_a_at	12.8643	13.6944	13.5994	12.5134	12.8708	12.934	-0.0042696	0.0859497	0.0759048	-0.0441697	-0.00353384	0.00353384	0.274241	0.104883	1.04772	0.0672515	1.04772	up	ALS2CR8	79800	0006355 // regulation of transcription, DNA-dependent // inferred from electronic annotation	0005634 // nucleus // inferred from electronic annotation /// 0005654 // nucleoplasm // inferred from electronic annotation /// 0005730 // nucleolus // inferred from electronic annotation	0003700 // sequence-specific DNA binding transcription factor activity // inferred from electronic annotation	chr2:203776940-203851060 (+) // 91.59 // q33.2
11763798_a_at	8.54412	8.40159	8.27418	9.67292	8.19185	8.48699	0.0169749	-0.00729561	-0.0293407	0.195994	-0.0437684	0.00729561	0.674301	0.46559	-1.04227	-0.0597277	1.04227	down	STMN4	81551	0035556 // intracellular signal transduction // inferred from electronic annotation	0005622 // intracellular // inferred from electronic annotation /// 0005794 // Golgi apparatus // inferred from electronic annotation /// 0030424 // axon // inferred from electronic annotation /// 0030426 // growth cone // inferred from electronic annotation /// 0042995 // cell projection // inferred from electronic annotation		chr8:27096856-27115921 (-) // 99.84 // p21.2
11731992_x_at	119.299	128.59	112.803	137.405	151.935	147.292	-0.156028	-0.0478277	-0.236799	0.0478277	0.192848	0.148069	0.080682	0.0164549	-1.21122	-0.276467	1.21122	down	TROAP	10024	0007155 // cell adhesion // inferred from electronic annotation /// 0007155 // cell adhesion // traceable author statement	0005737 // cytoplasm // inferred from electronic annotation /// 0005737 // cytoplasm // traceable author statement	0005515 // protein binding // inferred from physical interaction	chr12:49716970-49718160 (+) // 76.39 // q13.12
11732719_at	283.664	253.178	303.317	908.271	978.739	1104.13	-0.887795	-1.05182	-0.791148	0.791148	0.898949	1.07287	0.0047427	8.16432e-05	-3.55844	-1.83124	3.55844	down	EREG	2069	0001525 // angiogenesis // inferred from electronic annotation /// 0001550 // ovarian cumulus expansion // inferred from sequence or structural similarity /// 0001550 // ovarian cumulus expansion // inferred from electronic annotation /// 0001556 // oocyte maturation // inferred from sequence or structural similarity /// 0001556 // oocyte maturation // inferred from electronic annotation /// 0001…	0005576 // extracellular region // traceable author statement /// 0005576 // extracellular region // inferred from electronic annotation /// 0005615 // extracellular space // inferred from direct assay /// 0005615 // extracellular space // inferred from electronic annotation /// 0005886 // plasma membrane // inferred from electronic annotation /// 0005887 // integral to plasma membrane // traceab…	0005154 // epidermal growth factor receptor binding // inferred from sequence or structural similarity /// 0005154 // epidermal growth factor receptor binding // traceable author statement /// 0005154 // epidermal growth factor receptor binding // inferred from electronic annotation /// 0005515 // protein binding // inferred from physical interaction /// 0008083 // growth factor activity // infer…	chr4:75230859-75254477 (+) // 83.41 // q13.3
11740723_x_at	34.1674	35.9685	30.0449	29.85	26.8229	36.7134	0.092751	0.166864	-0.092751	-0.102139	-0.256404	0.196436	0.714227	0.515024	1.07897	0.109657	1.07897	up	LGALS9B /// LGALS9C	284194 /// 654346			0030246 // carbohydrate binding // inferred from electronic annotation	chr17:18380101-18398173 (+) // 94.88 // p11.2 /// chr17:20352793-20370848 (-) // 95.06 // p11.2
11751552_at	68.2676	71.7233	81.1015	79.2936	100.541	89.4889	-0.232265	-0.161025	0.0162621	-0.0162621	0.32624	0.158242	0.238269	0.0845475	-1.21567	-0.281749	1.21567	down	RNF223	401934		0016020 // membrane // inferred from electronic annotation /// 0016021 // integral to membrane // inferred from electronic annotation	0008270 // zinc ion binding // inferred from electronic annotation /// 0046872 // metal ion binding // inferred from electronic annotation	chr1:1007125-1009687 (-) // 95.1 // p36.33
11734940_a_at	9.54955	9.79479	10.0494	9.44668	9.02784	9.31941	0.0078125	0.0443952	0.0814118	-0.0078125	-0.0732386	-0.0273809	0.165301	0.0485583	1.05752	0.0806839	1.05752	up	SLC16A9	220963	0006810 // transport // inferred from electronic annotation /// 0046415 // urate metabolic process // inferred from mutant phenotype /// 0055085 // transmembrane transport // inferred from electronic annotation	0005886 // plasma membrane // inferred from electronic annotation /// 0016020 // membrane // inferred from electronic annotation /// 0016021 // integral to membrane // inferred from electronic annotation	0015293 // symporter activity // inferred from electronic annotation	chr10:61410522-61469837 (-) // 91.24 // q21.2
11755071_a_at	18.0214	16.8388	15.5483	18.2096	18.7308	22.5209	-0.00749302	-0.105422	-0.220447	0.00749302	0.0482044	0.314056	0.281739	0.109262	-1.17639	-0.234372	1.17639	down	HMCN1	83872	0007596 // blood coagulation // inferred from electronic annotation /// 0007601 // visual perception // inferred from electronic annotation /// 0050896 // response to stimulus // inferred from electronic annotation	0005576 // extracellular region // inferred from electronic annotation /// 0005578 // proteinaceous extracellular matrix // inferred from electronic annotation /// 0005604 // basement membrane // inferred from electronic annotation /// 0005938 // cell cortex // inferred from electronic annotation /// 0016020 // membrane // inferred from electronic annotation /// 0030054 // cell junction // inferr…	0004888 // transmembrane signaling receptor activity // inferred from electronic annotation /// 0005509 // calcium ion binding // inferred from electronic annotation	chr1:186097341-186160079 (+) // 96.21 // q31.1
11759789_x_at	12.7578	14.5928	13.1131	17.6904	14.3349	14.5021	-0.176513	0.0173609	-0.136888	0.295072	-0.00836301	0.00836277	0.361448	0.161429	-1.14634	-0.197037	1.14634	down	NLGN4Y	22829	0007155 // cell adhesion // inferred from electronic annotation /// 0007416 // synapse assembly // not recorded	0005886 // plasma membrane // inferred from electronic annotation /// 0005887 // integral to plasma membrane // not recorded /// 0009986 // cell surface // not recorded /// 0014069 // postsynaptic density // inferred from electronic annotation /// 0016020 // membrane // inferred from electronic annotation /// 0016021 // integral to membrane // inferred from electronic annotation /// 0030054 // ce…	0004091 // carboxylesterase activity // not recorded /// 0004872 // receptor activity // not recorded /// 0005515 // protein binding // inferred from physical interaction /// 0042043 // neurexin family protein binding // not recorded	chrY:16734097-16845419 (+) // 80.05 // q11.221
11750395_a_at	28.2259	25.518	20.3354	29.4965	32.1271	35.0554	-0.0317616	-0.17727	-0.504788	0.0317616	0.155007	0.280854	0.203952	0.0664892	-1.31386	-0.393814	1.31386	down	GLI2	2736	0000122 // negative regulation of transcription from RNA polymerase II promoter // inferred from electronic annotation /// 0000122 // negative regulation of transcription from RNA polymerase II promoter // inferred from mutant phenotype /// 0001501 // skeletal system development // inferred from electronic annotation /// 0001501 // skeletal system development // inferred from sequence or structur…	0005622 // intracellular // inferred from electronic annotation /// 0005624 // membrane fraction // inferred from electronic annotation /// 0005634 // nucleus // inferred from direct assay /// 0005634 // nucleus // inferred from electronic annotation /// 0005737 // cytoplasm // inferred from electronic annotation /// 0005929 // cilium // inferred from electronic annotation /// 0031512 // motile p…	0003676 // nucleic acid binding // inferred from electronic annotation /// 0003677 // DNA binding // inferred from electronic annotation /// 0003682 // chromatin binding // inferred from electronic annotation /// 0003700 // sequence-specific DNA binding transcription factor activity // inferred from direct assay /// 0003700 // sequence-specific DNA binding transcription factor activity // inferre…	chr2:121554871-121748562 (+) // 99.96 // q14.2
11738202_x_at	217.899	233.791	223.678	224.661	198.359	204.307	-0.0188808	0.082675	0.0188804	0.025209	-0.154431	-0.111802	0.35302	0.155573	1.07766	0.1079	1.07766	up	DAXX	1616	0000281 // cytokinesis after mitosis // inferred from electronic annotation /// 0006351 // transcription, DNA-dependent // inferred from electronic annotation /// 0006355 // regulation of transcription, DNA-dependent // inferred from direct assay /// 0006355 // regulation of transcription, DNA-dependent // inferred from electronic annotation /// 0006915 // apoptotic process // traceable author st…	0000775 // chromosome, centromeric region // inferred from electronic annotation /// 0000792 // heterochromatin // inferred from electronic annotation /// 0005634 // nucleus // inferred from direct assay /// 0005634 // nucleus // inferred from mutant phenotype /// 0005634 // nucleus // inferred from electronic annotation /// 0005654 // nucleoplasm // inferred from electronic annotation /// 000569…	0002039 // p53 binding // inferred from physical interaction /// 0005057 // receptor signaling protein activity // traceable author statement /// 0005515 // protein binding // inferred from physical interaction /// 0008134 // transcription factor binding // inferred from direct assay /// 0019899 // enzyme binding // inferred from physical interaction /// 0031072 // heat shock protein binding // t…	chr6:33286335-33290793 (-) // 94.47 // p21.32
11721048_s_at	137.042	142.227	129.884	111.539	95.2489	107.597	0.187226	0.240803	0.109838	-0.109838	-0.337613	-0.161751	0.0517778	0.00829262	1.30347	0.382356	1.30347	up	N6AMT2	221143	0032259 // methylation // inferred from electronic annotation		0003676 // nucleic acid binding // inferred from electronic annotation /// 0008168 // methyltransferase activity // inferred from electronic annotation /// 0016740 // transferase activity // inferred from electronic annotation	chr13:21302638-21348057 (-) // 88.65 // q12.11
11725050_a_at	84.3263	91.2815	95.6738	83.5223	87.738	87.2028	-0.0528069	0.0615325	0.129335	-0.0666275	0.0044136	-0.0044136	0.528997	0.302201	1.04843	0.0682293	1.04843	up	FAIM2	23017	0006915 // apoptotic process // inferred from electronic annotation /// 0006916 // anti-apoptosis // non-traceable author statement /// 0007417 // central nervous system development // inferred from electronic annotation /// 0021549 // cerebellum development // inferred from sequence or structural similarity /// 0021549 // cerebellum development // inferred from electronic annotation /// 0021680 …	0005886 // plasma membrane // inferred from electronic annotation /// 0016020 // membrane // inferred from electronic annotation /// 0016021 // integral to membrane // inferred from electronic annotation /// 0030054 // cell junction // inferred from electronic annotation /// 0045121 // membrane raft // inferred from direct assay /// 0045121 // membrane raft // inferred from electronic annotation …		chr12:50260679-50298000 (-) // 94.11 // q13.12
11754927_x_at	19.15	14.8908	18.3905	18.7113	17.9491	21.1752	0.045908	-0.317017	-0.0124722	0.0124722	-0.0475192	0.190941	0.560408	0.333715	-1.10687	-0.146491	1.10687	down	PRKACB	5567	0005975 // carbohydrate metabolic process // traceable author statement /// 0006006 // glucose metabolic process // traceable author statement /// 0006094 // gluconeogenesis // traceable author statement /// 0006112 // energy reserve metabolic process // traceable author statement /// 0006468 // protein phosphorylation // inferred from direct assay /// 0006468 // protein phosphorylation // inferr…	0005634 // nucleus // inferred from electronic annotation /// 0005654 // nucleoplasm // traceable author statement /// 0005737 // cytoplasm // inferred from electronic annotation /// 0005813 // centrosome // inferred from direct assay /// 0005829 // cytosol // traceable author statement /// 0005886 // plasma membrane // inferred from electronic annotation /// 0005952 // cAMP-dependent protein kin…	0000166 // nucleotide binding // inferred from electronic annotation /// 0000287 // magnesium ion binding // inferred from direct assay /// 0004672 // protein kinase activity // inferred from electronic annotation /// 0004674 // protein serine/threonine kinase activity // inferred from electronic annotation /// 0004691 // cAMP-dependent protein kinase activity // inferred from direct assay /// 00…	chr1:84630322-84670977 (+) // 93.82 // p31.1
11733355_x_at	11.8135	10.9268	13.0452	9.61386	10.9166	11.2451	0.0918486	-0.0207171	0.234932	-0.205395	-0.022053	0.0207171	0.368997	0.167127	1.12579	0.170932	1.12579	up	C5AR1	728	0000187 // activation of MAPK activity // traceable author statement /// 0006935 // chemotaxis // traceable author statement /// 0006935 // chemotaxis // inferred from electronic annotation /// 0006955 // immune response // traceable author statement /// 0006968 // cellular defense response // traceable author statement /// 0007165 // signal transduction // traceable author statement /// 0007165 …	0005886 // plasma membrane // traceable author statement /// 0005886 // plasma membrane // inferred from electronic annotation /// 0005887 // integral to plasma membrane // traceable author statement /// 0016020 // membrane // inferred from electronic annotation /// 0016021 // integral to membrane // inferred from electronic annotation	0004871 // signal transducer activity // inferred from electronic annotation /// 0004872 // receptor activity // inferred from electronic annotation /// 0004930 // G-protein coupled receptor activity // inferred from electronic annotation /// 0004942 // anaphylatoxin receptor activity // inferred from electronic annotation /// 0004944 // C5a anaphylatoxin receptor activity // inferred from electr…	chr19:47813074-47825323 (+) // 71.91 // q13.32
11721523_s_at	1143.3	1173.58	1171.02	1276.24	1281.63	1342.01	-0.0982103	-0.0604935	-0.0636454	0.0604935	0.0665712	0.132981	0.0306124	0.00355859	-1.11791	-0.160798	1.11791	down	ZNF706	51123		0005622 // intracellular // inferred from electronic annotation	0008270 // zinc ion binding // inferred from electronic annotation /// 0046872 // metal ion binding // inferred from electronic annotation	chr8:102209271-102217960 (-) // 97.31 // q22.3
11743114_at	1564.88	1590.96	1563.37	1860.13	1680.46	1782.39	-0.0633249	-0.0394793	-0.0647173	0.186025	0.0394793	0.124436	0.0802384	0.0163092	-1.127	-0.172487	1.127	down	DHX15	1665	0006397 // mRNA processing // inferred from electronic annotation /// 0006397 // mRNA processing // traceable author statement /// 0008380 // RNA splicing // inferred by curator /// 0008380 // RNA splicing // inferred from electronic annotation	0005634 // nucleus // traceable author statement /// 0005634 // nucleus // inferred from electronic annotation /// 0005689 // U12-type spliceosomal complex // inferred from direct assay /// 0005730 // nucleolus // inferred from electronic annotation	0000166 // nucleotide binding // inferred from electronic annotation /// 0003676 // nucleic acid binding // inferred from electronic annotation /// 0003724 // RNA helicase activity // traceable author statement /// 0004386 // helicase activity // inferred from electronic annotation /// 0005524 // ATP binding // inferred from electronic annotation /// 0008026 // ATP-dependent helicase activity // …	chr4:24529097-24586226 (-) // 96.31 // p15.2
11722186_a_at	64.8684	70.0727	71.0421	58.181	65.7318	62.5494	-0.00953817	0.101799	0.121622	-0.166507	0.00953817	-0.0620575	0.251323	0.0920321	1.1052	0.144303	1.1052	up	AKT1	207	0000060 // protein import into nucleus, translocation // inferred from mutant phenotype /// 0001893 // maternal placenta development // inferred from electronic annotation /// 0001934 // positive regulation of protein phosphorylation // inferred from direct assay /// 0005975 // carbohydrate metabolic process // inferred from electronic annotation /// 0005977 // glycogen metabolic process // infer…	0005625 // soluble fraction // inferred from electronic annotation /// 0005634 // nucleus // inferred from direct assay /// 0005634 // nucleus // traceable author statement /// 0005634 // nucleus // inferred from electronic annotation /// 0005654 // nucleoplasm // traceable author statement /// 0005654 // nucleoplasm // inferred from electronic annotation /// 0005737 // cytoplasm // inferred from…	0000166 // nucleotide binding // inferred from electronic annotation /// 0004672 // protein kinase activity // traceable author statement /// 0004672 // protein kinase activity // inferred from electronic annotation /// 0004674 // protein serine/threonine kinase activity // inferred from direct assay /// 0004674 // protein serine/threonine kinase activity // traceable author statement /// 0004674…	chr14:105235685-105261441 (-) // 94.1 // q32.33
11720622_a_at	297.483	277.579	275.124	342.993	304.415	375.3	-0.0166159	-0.116522	-0.129341	0.188756	0.0166159	0.318624	0.168655	0.050035	-1.19927	-0.262158	1.19927	down	CDK16	5127	0006468 // protein phosphorylation // non-traceable author statement /// 0006468 // protein phosphorylation // inferred from electronic annotation /// 0006468 // protein phosphorylation // traceable author statement /// 0007049 // cell cycle // inferred from electronic annotation /// 0016310 // phosphorylation // inferred from electronic annotation		0000166 // nucleotide binding // inferred from electronic annotation /// 0004672 // protein kinase activity // non-traceable author statement /// 0004672 // protein kinase activity // inferred from electronic annotation /// 0004674 // protein serine/threonine kinase activity // traceable author statement /// 0004674 // protein serine/threonine kinase activity // inferred from electronic annotatio…	chrX:47078075-47089396 (+) // 93.74 // p11.23
11737847_a_at	148.625	144.196	142.094	128.232	107.044	113.668	0.138883	0.0952363	0.0740447	-0.0740447	-0.334586	-0.247971	0.0766012	0.0151807	1.24971	0.321588	1.24971	up	MR1	3140	0002474 // antigen processing and presentation of peptide antigen via MHC class I // inferred from electronic annotation /// 0006955 // immune response // inferred from electronic annotation /// 0006955 // immune response // traceable author statement /// 0019882 // antigen processing and presentation // inferred from electronic annotation	0005576 // extracellular region // inferred from electronic annotation /// 0005783 // endoplasmic reticulum // inferred from electronic annotation /// 0005886 // plasma membrane // inferred from electronic annotation /// 0016020 // membrane // inferred from electronic annotation /// 0016021 // integral to membrane // inferred from electronic annotation /// 0042612 // MHC class I protein complex /…	0032393 // MHC class I receptor activity // traceable author statement	chr1:181003104-181024633 (+) // 99.92 // q25.3
11738346_at	7.79892	7.21501	6.9368	7.72522	7.35702	6.5693	0.098212	-0.0140595	-0.0707924	0.0845151	0.0140595	-0.149322	0.907445	0.814358	1.01492	0.0213692	1.01492	up	ZNF713	349075	0006351 // transcription, DNA-dependent // inferred from electronic annotation /// 0006355 // regulation of transcription, DNA-dependent // inferred from electronic annotation	0005622 // intracellular // inferred from electronic annotation /// 0005634 // nucleus // inferred from electronic annotation	0003676 // nucleic acid binding // inferred from electronic annotation /// 0003677 // DNA binding // inferred from electronic annotation /// 0008270 // zinc ion binding // inferred from electronic annotation /// 0046872 // metal ion binding // inferred from electronic annotation	chr7:55980330-56008433 (+) // 75.8 // p11.2
11723580_at	495.766	481.964	461.412	437.291	412.771	448.028	0.124838	0.0841045	0.0212326	-0.0562267	-0.139481	-0.0212326	0.125771	0.0321817	1.10883	0.149038	1.10883	up	C6orf228	221710		0016020 // membrane // inferred from electronic annotation /// 0016021 // integral to membrane // inferred from electronic annotation	0003677 // DNA binding // inferred from electronic annotation	chr6:11094033-11138971 (+) // 76.8 // p24.2
11728834_x_at	31.7845	31.5606	34.1301	51.8223	49.8337	56.458	-0.37576	-0.38596	-0.273038	0.329488	0.273038	0.453094	0.00957453	0.000410076	-1.6209	-0.696793	1.6209	down	C4orf32	132720		0016020 // membrane // inferred from electronic annotation /// 0016021 // integral to membrane // inferred from electronic annotation		chr4:113066522-113110237 (+) // 91.55 // q25
11735867_a_at	22.5915	19.0949	23.9351	28.375	22.8508	23.6548	-0.04141	-0.283999	0.0419421	0.287432	-0.0249434	0.0249434	0.460221	0.238966	-1.141	-0.1903	1.141	down	C5orf46	389336		0005576 // extracellular region // inferred from electronic annotation		chr5:147272271-147286101 (-) // 87.39 // q32
11763325_a_at	26.9118	23.6594	18.0672	30.453	31.5798	27.0777	-0.0044322	-0.190261	-0.579299	0.173912	0.226328	0.0044322	0.260557	0.097191	-1.31302	-0.392888	1.31302	down	FER	2241	0000226 // microtubule cytoskeleton organization // inferred from mutant phenotype /// 0000278 // mitotic cell cycle // inferred from mutant phenotype /// 0001932 // regulation of protein phosphorylation // inferred from sequence or structural similarity /// 0006468 // protein phosphorylation // traceable author statement /// 0006468 // protein phosphorylation // inferred from electronic annotati…	0000790 // nuclear chromatin // inferred from direct assay /// 0005634 // nucleus // inferred from direct assay /// 0005634 // nucleus // inferred from electronic annotation /// 0005737 // cytoplasm // inferred from direct assay /// 0005737 // cytoplasm // inferred from electronic annotation /// 0005829 // cytosol // traceable author statement /// 0005856 // cytoskeleton // inferred from electron…	0000166 // nucleotide binding // inferred from electronic annotation /// 0003779 // actin binding // inferred from electronic annotation /// 0004672 // protein kinase activity // inferred from electronic annotation /// 0004713 // protein tyrosine kinase activity // traceable author statement /// 0004713 // protein tyrosine kinase activity // inferred from electronic annotation /// 0004715 // non-…	chr5:108527194-108532539 (+) // 97.54 // q21.3
11737234_s_at	418.808	398.583	474.511	408.674	432.893	496.621	-0.0238609	-0.0952692	0.156291	-0.0592003	0.0238609	0.221994	0.828358	0.679568	-1.03514	-0.0498314	1.03514	down	USP6	9098	0006464 // cellular protein modification process // non-traceable author statement /// 0006508 // proteolysis // inferred from electronic annotation /// 0006511 // ubiquitin-dependent protein catabolic process // inferred from electronic annotation /// 0016579 // protein deubiquitination // inferred from direct assay /// 0032313 // regulation of Rab GTPase activity // inferred from electronic ann…	0005622 // intracellular // inferred from electronic annotation /// 0005737 // cytoplasm // inferred from direct assay /// 0005737 // cytoplasm // inferred from electronic annotation /// 0005764 // lysosome // traceable author statement /// 0005768 // endosome // inferred from electronic annotation /// 0005886 // plasma membrane // inferred from direct assay /// 0005886 // plasma membrane // infe…	0003676 // nucleic acid binding // traceable author statement /// 0004197 // cysteine-type endopeptidase activity // traceable author statement /// 0004221 // ubiquitin thiolesterase activity // inferred from electronic annotation /// 0004843 // ubiquitin-specific protease activity // inferred from direct assay /// 0005097 // Rab GTPase activator activity // inferred from electronic annotation //…	chr17:5031686-5078339 (+) // 97.26 // p13.2
11756771_x_at	183.547	163.792	170.067	197.171	207.665	217.149	-0.0516515	-0.215934	-0.161699	0.0516515	0.126461	0.190891	0.0704875	0.0133526	-1.20255	-0.266096	1.20255	down	SPTY2D1	144108				chr11:18627948-18634012 (-) // 95.06 // p15.1
11728637_a_at	4547.35	4523.07	4654.66	4833.99	5058.68	4697.59	-0.0402708	-0.0479956	-0.00662327	0.0479193	0.113463	0.00662422	0.189358	0.0595313	-1.06262	-0.0876321	1.06262	down	ATP5A1	498	0001937 // negative regulation of endothelial cell proliferation // inferred from mutant phenotype /// 0006172 // ADP biosynthetic process // inferred from electronic annotation /// 0006200 // ATP catabolic process // inferred from direct assay /// 0006200 // ATP catabolic process // inferred from electronic annotation /// 0006629 // lipid metabolic process // inferred from sequence or structural…	0000275 // mitochondrial proton-transporting ATP synthase complex, catalytic core F(1) // inferred from electronic annotation /// 0005739 // mitochondrion // inferred by curator /// 0005739 // mitochondrion // non-traceable author statement /// 0005739 // mitochondrion // inferred from electronic annotation /// 0005743 // mitochondrial inner membrane // inferred from direct assay /// 0005743 // m…	0000166 // nucleotide binding // inferred from electronic annotation /// 0005515 // protein binding // inferred from physical interaction /// 0005524 // ATP binding // inferred from sequence or structural similarity /// 0005524 // ATP binding // inferred from electronic annotation /// 0016820 // hydrolase activity, acting on acid anhydrides, catalyzing transmembrane movement of substances // infe…	chr18:43664112-43678287 (-) // 93.66 // q21.1
11722243_a_at	38.845	41.751	46.7867	46.4607	46.4607	41.0683	-0.18118	-0.0771012	0.0871882	0.0771012	0.0771012	-0.100886	0.693751	0.488211	-1.05322	-0.0748033	1.05322	down	FBXO25	26260	0016567 // protein ubiquitination // inferred from sequence or structural similarity /// 0016567 // protein ubiquitination // non-traceable author statement /// 0016567 // protein ubiquitination // inferred from electronic annotation	0000151 // ubiquitin ligase complex // non-traceable author statement /// 0005634 // nucleus // inferred from sequence or structural similarity /// 0005634 // nucleus // inferred from electronic annotation /// 0019005 // SCF ubiquitin ligase complex // inferred from sequence or structural similarity	0003779 // actin binding // inferred from electronic annotation /// 0004842 // ubiquitin-protein ligase activity // non-traceable author statement	chr8:356807-419873 (+) // 95.1 // p23.3
11743732_a_at	211.285	183.461	175.949	168.959	160.792	155.744	0.293275	0.0895615	0.0292435	-0.0292439	-0.100719	-0.146738	0.184828	0.0574297	1.1725	0.229594	1.1725	up	RCAN1	1827	0006355 // regulation of transcription, DNA-dependent // traceable author statement /// 0007165 // signal transduction // traceable author statement /// 0007417 // central nervous system development // traceable author statement /// 0007519 // skeletal muscle tissue development // inferred from electronic annotation /// 0008015 // blood circulation // traceable author statement /// 0009612 // res…	0005634 // nucleus // inferred from electronic annotation /// 0005634 // nucleus // traceable author statement /// 0005737 // cytoplasm // inferred from electronic annotation	0003677 // DNA binding // traceable author statement /// 0003700 // sequence-specific DNA binding transcription factor activity // traceable author statement /// 0005515 // protein binding // inferred from physical interaction	chr21:35888789-35987510 (-) // 95.78 // q22.12
11724603_a_at	40.6345	38.3138	40.0155	42.0132	39.5161	30.7658	0.0312037	-0.0536365	0.00905943	0.0793414	-0.00905943	-0.370171	0.726933	0.532083	1.06844	0.095505	1.06844	up	ZNF219	51222	0006351 // transcription, DNA-dependent // inferred from direct assay /// 0006351 // transcription, DNA-dependent // inferred from electronic annotation /// 0006351 // transcription, DNA-dependent // traceable author statement /// 0006355 // regulation of transcription, DNA-dependent // inferred from mutant phenotype /// 0006355 // regulation of transcription, DNA-dependent // traceable author st…	0005622 // intracellular // inferred from electronic annotation /// 0005634 // nucleus // inferred from direct assay /// 0005634 // nucleus // inferred from electronic annotation /// 0016021 // integral to membrane // inferred from electronic annotation	0003676 // nucleic acid binding // inferred from electronic annotation /// 0003677 // DNA binding // inferred from direct assay /// 0003677 // DNA binding // inferred from electronic annotation /// 0003700 // sequence-specific DNA binding transcription factor activity // inferred from direct assay /// 0003700 // sequence-specific DNA binding transcription factor activity // traceable author state…	chr14:21558236-21566808 (-) // 88.24 // q11.2
11764222_at	14.5311	15.918	15.2184	15.0792	16.2694	15.687	-0.0885475	0.0429611	-0.0218759	-0.0351331	0.0744674	0.0218759	0.649814	0.434471	-1.03018	-0.0428907	1.03018	down						chr2:39011611-39012122 (-) // 83.98 // p22.1
11722426_a_at	6.64346	6.91822	7.53864	7.20251	7.4313	6.25853	-0.0875154	-0.0290494	0.0948546	0.0290496	0.0741641	-0.173625	0.936831	0.87026	1.01132	0.0162338	1.01132	up	FGL2	10875	0007165 // signal transduction // inferred from electronic annotation	0005576 // extracellular region // inferred from electronic annotation /// 0005577 // fibrinogen complex // traceable author statement /// 0005615 // extracellular space // inferred from electronic annotation	0005102 // receptor binding // inferred from electronic annotation	chr7:76822675-76829201 (-) // 84.6 // q11.23
11757396_s_at	1414.87	1466.35	1444.66	793.906	766.635	830.292	0.384491	0.43605	0.414554	-0.449142	-0.499569	-0.384491	0.00277972	1.96028e-05	1.81014	0.856099	1.81014	up	ANXA8 /// ANXA8L1 /// ANXA8L2	244 /// 653145 /// 728113	0007596 // blood coagulation // inferred from electronic annotation /// 0007599 // hemostasis // inferred from electronic annotation		0005509 // calcium ion binding // inferred from electronic annotation /// 0005544 // calcium-dependent phospholipid binding // inferred from electronic annotation /// 0046872 // metal ion binding // inferred from electronic annotation	chr10:47157982-47158897 (-) // 84.59 // q11.22
11758071_s_at	24.0464	22.5481	26.8469	23.6024	24.7558	24.6946	-0.019186	-0.112007	0.139747	-0.0460768	0.0227571	0.019186	0.981475	0.958744	1.00294	0.00422921	1.00294	up	SULF1	23213	0001822 // kidney development // inferred from sequence or structural similarity /// 0001822 // kidney development // inferred from electronic annotation /// 0001937 // negative regulation of endothelial cell proliferation // inferred from direct assay /// 0002063 // chondrocyte development // inferred from sequence or structural similarity /// 0002063 // chondrocyte development // inferred from …	0005615 // extracellular space // inferred from direct assay /// 0005615 // extracellular space // non-traceable author statement /// 0005783 // endoplasmic reticulum // inferred from direct assay /// 0005783 // endoplasmic reticulum // inferred from electronic annotation /// 0005794 // Golgi apparatus // inferred from sequence or structural similarity /// 0005794 // Golgi apparatus // inferred f…	0003824 // catalytic activity // inferred from electronic annotation /// 0004065 // arylsulfatase activity // inferred from direct assay /// 0004065 // arylsulfatase activity // inferred from mutant phenotype /// 0005509 // calcium ion binding // inferred from electronic annotation /// 0008449 // N-acetylglucosamine-6-sulfatase activity // inferred from direct assay /// 0008449 // N-acetylglucosa…	chr8:70571572-70572292 (+) // 98.49 // q13.3
11762015_at	9.15191	9.05575	9.03589	8.36082	8.39226	7.84639	0.0717101	0.0564704	0.0533037	-0.0587189	-0.0533037	-0.150335	0.0576839	0.00984418	1.10799	0.147947	1.10799	up	EPB41L4A	64097		0005737 // cytoplasm // inferred from electronic annotation /// 0005856 // cytoskeleton // inferred from electronic annotation /// 0019898 // extrinsic to membrane // inferred from electronic annotation	0008092 // cytoskeletal protein binding // inferred from electronic annotation	chr5:111599122-111755010 (-) // 86.01 // q22.2
11764105_at	14.9434	14.3701	14.0968	12.2467	18.2517	16.9537	0.0282178	-0.0282178	-0.0559175	-0.258901	0.316742	0.210313	0.760582	0.577833	-1.07775	-0.108024	1.07775	down						chr7:48122624-48123183 (-) // 57.22 // p12.3
11727897_a_at	827.847	801.938	788.743	626.104	578.026	619.105	0.236386	0.190513	0.166576	-0.166576	-0.281845	-0.182794	0.0115105	0.000595626	1.32706	0.40823	1.32706	up	NAA38	51691	0000398 // nuclear mRNA splicing, via spliceosome // non-traceable author statement /// 0006397 // mRNA processing // inferred from electronic annotation /// 0008380 // RNA splicing // inferred from electronic annotation	0005634 // nucleus // non-traceable author statement /// 0005634 // nucleus // inferred from electronic annotation /// 0030529 // ribonucleoprotein complex // inferred from electronic annotation	0003723 // RNA binding // inferred from electronic annotation /// 0005515 // protein binding // inferred from physical interaction /// 0017070 // U6 snRNA binding // non-traceable author statement	chr7:117824085-117833660 (+) // 83.17 // q31.31
11732797_x_at	257.126	247.309	250.133	176.246	175.282	183.471	0.271542	0.215381	0.231763	-0.273344	-0.281257	-0.21538	0.00394462	4.88399e-05	1.41052	0.496222	1.41052	up	KIAA1841	84542				chr2:61293004-61351411 (+) // 89.75 // p16.1
11761694_at	52.7206	44.1452	45.8126	40.0246	45.2996	42.2972	0.237488	-0.0186195	0.0348663	-0.159991	0.0186195	-0.0803156	0.36692	0.165532	1.11611	0.158474	1.11611	up	LOC100289424	100289424				chr10:134777218-134778783 (-) // 76.68 // q26.3
11745160_s_at	18.1077	16.6417	15.8663	19.0955	16.9462	12.76	0.108721	-0.0130806	-0.0819144	0.185349	0.0130806	-0.396257	0.852073	0.717073	1.05009	0.0705177	1.05009	up	TGFA	7039	0000165 // MAPK cascade // inferred from direct assay /// 0000187 // activation of MAPK activity // inferred from direct assay /// 0001525 // angiogenesis // inferred from electronic annotation /// 0001934 // positive regulation of protein phosphorylation // inferred from electronic annotation /// 0006916 // anti-apoptosis // inferred from electronic annotation /// 0007173 // epidermal growth fac…	0005576 // extracellular region // inferred from electronic annotation /// 0005615 // extracellular space // inferred from direct assay /// 0005615 // extracellular space // inferred from electronic annotation /// 0005634 // nucleus // inferred from electronic annotation /// 0005886 // plasma membrane // inferred from electronic annotation /// 0005886 // plasma membrane // non-traceable author st…	0001948 // glycoprotein binding // inferred from electronic annotation /// 0004708 // MAP kinase kinase activity // inferred from direct assay /// 0005154 // epidermal growth factor receptor binding // inferred from direct assay /// 0005154 // epidermal growth factor receptor binding // inferred from electronic annotation /// 0005515 // protein binding // inferred from physical interaction /// 00…	chr2:70676450-70780904 (-) // 100.0 // p13.3
11737647_at	13.0095	13.3361	14.8042	13.9974	14.829	13.3968	-0.0739613	-0.0381875	0.112487	0.0316336	0.114896	-0.0316339	0.789352	0.619992	-1.02682	-0.0381861	1.02682	down	EFCAB4B	84766	0002115 // store-operated calcium entry // inferred from mutant phenotype /// 0006810 // transport // inferred from electronic annotation /// 0006811 // ion transport // inferred from electronic annotation /// 0006816 // calcium ion transport // inferred from electronic annotation /// 0032237 // activation of store-operated calcium channel activity // inferred from mutant phenotype /// 0051928 //…	0005634 // nucleus // inferred from direct assay /// 0005730 // nucleolus // inferred from direct assay /// 0005737 // cytoplasm // inferred from direct assay /// 0005737 // cytoplasm // inferred from electronic annotation /// 0005794 // Golgi apparatus // inferred from direct assay	0005509 // calcium ion binding // inferred from direct assay /// 0005509 // calcium ion binding // inferred from electronic annotation /// 0005515 // protein binding // inferred from physical interaction	chr12:3749553-3862366 (-) // 94.39 // p13.32
11733277_a_at	9.46989	9.02616	9.99869	9.907	10.4164	9.80135	-0.0573673	-0.126602	0.0210247	0.0077343	0.0800729	-0.00773454	0.39121	0.184003	-1.05776	-0.0810057	1.05776	down	SLC2A2	6514	0005975 // carbohydrate metabolic process // traceable author statement /// 0006112 // energy reserve metabolic process // traceable author statement /// 0006810 // transport // inferred from electronic annotation /// 0008643 // carbohydrate transport // inferred from electronic annotation /// 0008645 // hexose transport // traceable author statement /// 0009749 // response to glucose stimulus //…	0005624 // membrane fraction // traceable author statement /// 0005737 // cytoplasm // inferred from electronic annotation /// 0005768 // endosome // inferred from electronic annotation /// 0005829 // cytosol // inferred from electronic annotation /// 0005886 // plasma membrane // traceable author statement /// 0005886 // plasma membrane // inferred from electronic annotation /// 0005887 // integ…	0005158 // insulin receptor binding // inferred from electronic annotation /// 0005215 // transporter activity // inferred from electronic annotation /// 0005355 // glucose transmembrane transporter activity // not recorded /// 0005355 // glucose transmembrane transporter activity // inferred from electronic annotation /// 0005355 // glucose transmembrane transporter activity // traceable author …	chr3:170713801-170744768 (-) // 99.31 // q26.2
11730952_a_at	83.5142	83.1252	72.0918	88.099	74.1436	76.218	0.0693121	0.0625773	-0.142873	0.146417	-0.102386	-0.0625773	0.992107	0.98181	1.00175	0.00252095	1.00175	up	PDK3	5165	0000160 // two-component signal transduction system (phosphorelay) // inferred from electronic annotation /// 0005975 // carbohydrate metabolic process // inferred from electronic annotation /// 0006006 // glucose metabolic process // inferred from electronic annotation /// 0006006 // glucose metabolic process // traceable author statement /// 0006090 // pyruvate metabolic process // traceable au…	0005739 // mitochondrion // traceable author statement /// 0005739 // mitochondrion // inferred from electronic annotation /// 0005759 // mitochondrial matrix // traceable author statement /// 0005759 // mitochondrial matrix // inferred from electronic annotation	0000155 // two-component sensor activity // inferred from electronic annotation /// 0000166 // nucleotide binding // inferred from electronic annotation /// 0004672 // protein kinase activity // inferred from direct assay /// 0004672 // protein kinase activity // traceable author statement /// 0004673 // protein histidine kinase activity // inferred from electronic annotation /// 0004740 // pyruv…	chrX:24483343-24558207 (+) // 99.17 // p22.11
11718170_a_at	137.475	134.348	115.957	172.457	143.326	146.382	-0.0300684	-0.0632639	-0.275651	0.297003	0.0300684	0.0605044	0.250883	0.0917452	-1.19101	-0.252187	1.19101	down	MLL4	9757	0006351 // transcription, DNA-dependent // inferred from electronic annotation /// 0006355 // regulation of transcription, DNA-dependent // inferred from electronic annotation /// 0016568 // chromatin modification // inferred from electronic annotation /// 0032259 // methylation // inferred from electronic annotation /// 0048096 // chromatin-mediated maintenance of transcription // non-traceable …	0005634 // nucleus // inferred from direct assay /// 0005634 // nucleus // non-traceable author statement /// 0005634 // nucleus // inferred from electronic annotation /// 0035097 // histone methyltransferase complex // inferred from direct assay /// 0035097 // histone methyltransferase complex // inferred from electronic annotation	0003677 // DNA binding // inferred from electronic annotation /// 0003700 // sequence-specific DNA binding transcription factor activity // non-traceable author statement /// 0005515 // protein binding // inferred from physical interaction /// 0008168 // methyltransferase activity // inferred from electronic annotation /// 0008270 // zinc ion binding // non-traceable author statement /// 0008270 …	chr19:36208910-36229779 (+) // 94.07 // q13.12
11731567_a_at	531.66	540.726	539.354	300.61	293.914	290.235	0.411306	0.435699	0.432035	-0.411306	-0.443805	-0.461978	0.00112634	8.20901e-07	1.82182	0.865377	1.82182	up	MDM2	4193	0000075 // cell cycle checkpoint // traceable author statement /// 0000122 // negative regulation of transcription from RNA polymerase II promoter // inferred from direct assay /// 0006461 // protein complex assembly // inferred from direct assay /// 0006977 // DNA damage response, signal transduction by p53 class mediator resulting in cell cycle arrest // inferred from mutant phenotype /// 00069…	0005622 // intracellular // inferred from electronic annotation /// 0005634 // nucleus // inferred from direct assay /// 0005634 // nucleus // inferred from electronic annotation /// 0005634 // nucleus // inferred from mutant phenotype /// 0005654 // nucleoplasm // inferred from direct assay /// 0005654 // nucleoplasm // traceable author statement /// 0005654 // nucleoplasm // inferred from elect…	0002039 // p53 binding // inferred from physical interaction /// 0002039 // p53 binding // inferred from electronic annotation /// 0004842 // ubiquitin-protein ligase activity // inferred from direct assay /// 0004842 // ubiquitin-protein ligase activity // inferred from mutant phenotype /// 0004842 // ubiquitin-protein ligase activity // inferred from electronic annotation /// 0005515 // protein…	chr12:69201965-69239321 (+) // 78.58 // q15
11720947_x_at	2159.26	2211.04	2255.12	3651.03	3723.38	4206.96	-0.410219	-0.376032	-0.347548	0.347548	0.375854	0.552021	0.00770376	0.000269347	-1.74482	-0.803074	1.74482	down	CA12	771	0006730 // one-carbon metabolic process // inferred from electronic annotation	0016020 // membrane // inferred from electronic annotation /// 0016021 // integral to membrane // inferred from electronic annotation /// 0016021 // integral to membrane // traceable author statement	0004089 // carbonate dehydratase activity // inferred from electronic annotation /// 0004089 // carbonate dehydratase activity // traceable author statement /// 0008270 // zinc ion binding // inferred from electronic annotation /// 0008270 // zinc ion binding // traceable author statement /// 0016829 // lyase activity // inferred from electronic annotation /// 0046872 // metal ion binding // infe…	chr15:63614615-63674659 (-) // 87.76 // q22.2
11733669_a_at	22.0868	23.3182	22.0868	19.81	20.1775	21.7889	0.00979567	0.0880651	0.00979567	-0.147164	-0.120647	-0.00979567	0.191109	0.0604222	1.0931	0.128421	1.0931	up	PAX3	5077	0000435 // positive regulation of transcription from RNA polymerase II promoter by galactose // inferred from direct assay /// 0000435 // positive regulation of transcription from RNA polymerase II promoter by galactose // inferred from electronic annotation /// 0001755 // neural crest cell migration // inferred from electronic annotation /// 0001843 // neural tube closure // inferred from electr…	0000790 // nuclear chromatin // inferred from direct assay /// 0005634 // nucleus // inferred from electronic annotation /// 0005654 // nucleoplasm // traceable author statement	0003677 // DNA binding // inferred from electronic annotation /// 0003682 // chromatin binding // inferred from electronic annotation /// 0003700 // sequence-specific DNA binding transcription factor activity // inferred from electronic annotation /// 0003700 // sequence-specific DNA binding transcription factor activity // traceable author statement /// 0003705 // RNA polymerase II distal enhanc…	chr2:223158348-223163700 (-) // 93.5 // q36.1
11750492_a_at	77.1125	77.6749	84.4786	82.3299	88.1261	80.0603	-0.074286	-0.0638037	0.0573349	0.0201645	0.118318	-0.0201645	0.550221	0.32326	-1.04707	-0.0663576	1.04707	down	RNF216	54476	0006915 // apoptotic process // inferred from electronic annotation /// 0016567 // protein ubiquitination // inferred from electronic annotation /// 0032648 // regulation of interferon-beta production // inferred from direct assay /// 0043161 // proteasomal ubiquitin-dependent protein catabolic process // inferred from direct assay /// 0044419 // interspecies interaction between organisms // infe…	0005634 // nucleus // inferred from direct assay /// 0005730 // nucleolus // inferred from direct assay /// 0005737 // cytoplasm // inferred from direct assay /// 0005737 // cytoplasm // inferred from electronic annotation	0005515 // protein binding // inferred from physical interaction /// 0008270 // zinc ion binding // inferred from electronic annotation /// 0016874 // ligase activity // inferred from electronic annotation /// 0046872 // metal ion binding // inferred from electronic annotation	chr7:5662209-5821257 (-) // 99.92 // p22.1
11754372_x_at	41.1882	43.9389	47.6596	47.5579	38.8076	45.6971	-0.121569	-0.0283017	0.0889645	0.0858831	-0.207461	0.0283017	0.965082	0.925537	1.00751	0.01079	1.00751	up	CERS4	79603	0006355 // regulation of transcription, DNA-dependent // inferred from electronic annotation /// 0006665 // sphingolipid metabolic process // traceable author statement /// 0008610 // lipid biosynthetic process // inferred from electronic annotation /// 0030148 // sphingolipid biosynthetic process // traceable author statement /// 0030148 // sphingolipid biosynthetic process // inferred from elec…	0005634 // nucleus // inferred from electronic annotation /// 0005783 // endoplasmic reticulum // inferred from electronic annotation /// 0005789 // endoplasmic reticulum membrane // traceable author statement /// 0005789 // endoplasmic reticulum membrane // inferred from electronic annotation /// 0016020 // membrane // inferred from electronic annotation /// 0016021 // integral to membrane // in…	0003677 // DNA binding // inferred from electronic annotation /// 0003700 // sequence-specific DNA binding transcription factor activity // inferred from electronic annotation /// 0043565 // sequence-specific DNA binding // inferred from electronic annotation /// 0050291 // sphingosine N-acyltransferase activity // inferred from electronic annotation	chr19:8315409-8327305 (+) // 87.21 // p13.2
11753119_x_at	47.9403	47.7118	50.559	45.637	47.8642	51.011	0.00114489	-0.00574827	0.0778747	-0.0698891	-0.00114489	0.0907154	0.875194	0.756056	1.01246	0.0178632	1.01246	up	CMTM5	116173	0006935 // chemotaxis // inferred from electronic annotation	0005615 // extracellular space // inferred from electronic annotation /// 0016020 // membrane // inferred from electronic annotation /// 0016021 // integral to membrane // inferred from electronic annotation	0005125 // cytokine activity // inferred from electronic annotation	chr14:23846254-23848980 (+) // 96.99 // q11.2
11755632_a_at	22.3558	24.9091	24.6394	25.0255	26.294	24.3751	-0.148173	0.00785112	-0.00785112	0.0145817	0.0859156	-0.0234117	0.497701	0.272433	-1.05342	-0.0750861	1.05342	down	MYH14	79784	0007411 // axon guidance // traceable author statement /// 0008360 // regulation of cell shape // inferred from electronic annotation /// 0030048 // actin filament-based movement // inferred from electronic annotation	0001725 // stress fiber // inferred from electronic annotation /// 0005737 // cytoplasm // inferred from electronic annotation /// 0016459 // myosin complex // inferred from electronic annotation /// 0030424 // axon // inferred from electronic annotation /// 0030426 // growth cone // inferred from electronic annotation	0000146 // microfilament motor activity // inferred from electronic annotation /// 0000166 // nucleotide binding // inferred from electronic annotation /// 0003774 // motor activity // inferred from electronic annotation /// 0003779 // actin binding // inferred from electronic annotation /// 0005516 // calmodulin binding // inferred from electronic annotation /// 0005524 // ATP binding // inferre…	chr19:50783290-50813796 (+) // 92.75 // q13.33
11755668_s_at	238.882	232.531	254.581	237.861	253.097	237.459	0.00309181	-0.0357852	0.0949192	-0.00309134	0.0864811	-0.00553226	0.96257	0.920712	-1.00362	-0.0052106	1.00362	down	ATP5J2-PTCD1 /// PTCD1	100526740 /// 26024				chr7:99016756-99036377 (-) // 99.84 // q22.1
11717584_a_at	18.1687	21.0882	21.7093	21.9321	24.9546	16.671	-0.235919	-0.0209374	0.0209374	0.0356665	0.221927	-0.360036	0.913351	0.825575	-1.03132	-0.044492	1.03132	down	VAPB	9217	0006665 // sphingolipid metabolic process // traceable author statement /// 0006874 // cellular calcium ion homeostasis // inferred from mutant phenotype /// 0006986 // response to unfolded protein // inferred from electronic annotation /// 0006987 // activation of signaling protein activity involved in unfolded protein response // inferred from direct assay /// 0008219 // cell death // inferred …	0005783 // endoplasmic reticulum // inferred from direct assay /// 0005783 // endoplasmic reticulum // inferred from electronic annotation /// 0005789 // endoplasmic reticulum membrane // inferred from direct assay /// 0005789 // endoplasmic reticulum membrane // traceable author statement /// 0005789 // endoplasmic reticulum membrane // inferred from electronic annotation /// 0005794 // Golgi ap…	0005198 // structural molecule activity // inferred from electronic annotation /// 0005515 // protein binding // inferred from physical interaction /// 0019899 // enzyme binding // inferred from physical interaction /// 0042803 // protein homodimerization activity // inferred from physical interaction /// 0046982 // protein heterodimerization activity // inferred from physical interaction /// 004…	chr20:56964174-57022672 (+) // 94.01 // q13.32
11755180_x_at	179.837	180.14	158.493	133.925	142.821	142.274	0.257375	0.259801	0.0751028	-0.167887	-0.0751028	-0.0806441	0.0618692	0.0109894	1.23568	0.305304	1.23568	up	TCF7	6932	0006351 // transcription, DNA-dependent // inferred from electronic annotation /// 0006355 // regulation of transcription, DNA-dependent // not recorded /// 0006355 // regulation of transcription, DNA-dependent // inferred from electronic annotation /// 0006357 // regulation of transcription from RNA polymerase II promoter // not recorded /// 0006357 // regulation of transcription from RNA polyme…	0005634 // nucleus // inferred from direct assay /// 0005634 // nucleus // inferred from electronic annotation /// 0005667 // transcription factor complex // not recorded	0003677 // DNA binding // inferred from electronic annotation /// 0003682 // chromatin binding // not recorded /// 0003700 // sequence-specific DNA binding transcription factor activity // not recorded /// 0003700 // sequence-specific DNA binding transcription factor activity // inferred from electronic annotation /// 0005515 // protein binding // inferred from physical interaction /// 0008013 //…	chr5:133476225-133483927 (+) // 89.4 // q31.1
11732370_a_at	359.92	369.862	433.792	397.446	387.625	441.153	-0.125034	-0.0857248	0.144294	0.0180473	-0.0180473	0.168569	0.689968	0.483632	-1.05581	-0.0783447	1.05581	down	CUX1	1523	0000122 // negative regulation of transcription from RNA polymerase II promoter // inferred from electronic annotation /// 0000122 // negative regulation of transcription from RNA polymerase II promoter // traceable author statement /// 0000301 // retrograde transport, vesicle recycling within Golgi // inferred from electronic annotation /// 0006351 // transcription, DNA-dependent // inferred fro…	0000139 // Golgi membrane // inferred from electronic annotation /// 0005634 // nucleus // inferred from direct assay /// 0005634 // nucleus // inferred from electronic annotation /// 0005730 // nucleolus // inferred from direct assay /// 0005737 // cytoplasm // inferred from direct assay /// 0005794 // Golgi apparatus // inferred from electronic annotation /// 0016020 // membrane // inferred fro…	0003677 // DNA binding // inferred from electronic annotation /// 0003682 // chromatin binding // inferred from electronic annotation /// 0003700 // sequence-specific DNA binding transcription factor activity // inferred from electronic annotation /// 0030674 // protein binding, bridging // inferred from electronic annotation /// 0043565 // sequence-specific DNA binding // inferred from electroni…	chr7:101559392-101894560 (+) // 96.23 // q22.1
11747698_x_at	130.82	127.849	126.069	114.792	111.099	130.307	0.0432467	0.0101132	-0.0101128	-0.145312	-0.192486	0.0375786	0.394443	0.186348	1.08259	0.114489	1.08259	up	TCF4	6925	0000122 // negative regulation of transcription from RNA polymerase II promoter // inferred from electronic annotation /// 0006351 // transcription, DNA-dependent // inferred from electronic annotation /// 0006352 // transcription initiation, DNA-dependent // inferred from sequence or structural similarity /// 0006355 // regulation of transcription, DNA-dependent // inferred from electronic annot…	0005634 // nucleus // inferred from direct assay /// 0005634 // nucleus // inferred from electronic annotation /// 0005667 // transcription factor complex // inferred from sequence or structural similarity /// 0005667 // transcription factor complex // inferred from electronic annotation	0000978 // RNA polymerase II core promoter proximal region sequence-specific DNA binding // inferred from sequence or structural similarity /// 0001011 // sequence-specific DNA binding RNA polymerase recruiting transcription factor activity // inferred from sequence or structural similarity /// 0001077 // RNA polymerase II core promoter proximal region sequence-specific DNA binding transcription …	chr18:52895094-53089743 (-) // 97.67 // q21.2
11729167_a_at	341.13	369.591	374.141	412.421	373.822	382.777	-0.132643	-0.0170364	0.00061512	0.141153	-0.00061512	0.0335369	0.339005	0.14582	-1.07752	-0.107713	1.07752	down	DCTD	1635	0006206 // pyrimidine base metabolic process // traceable author statement /// 0006220 // pyrimidine nucleotide metabolic process // traceable author statement /// 0008152 // metabolic process // inferred from electronic annotation /// 0009165 // nucleotide biosynthetic process // inferred from electronic annotation /// 0044281 // small molecule metabolic process // traceable author statement ///…	0005829 // cytosol // traceable author statement	0003824 // catalytic activity // inferred from electronic annotation /// 0004132 // dCMP deaminase activity // not recorded /// 0004132 // dCMP deaminase activity // inferred from electronic annotation /// 0004132 // dCMP deaminase activity // traceable author statement /// 0008270 // zinc ion binding // inferred from electronic annotation /// 0016787 // hydrolase activity // inferred from electr…	chr4:183811246-183838747 (-) // 96.16 // q35.1
11721598_a_at	7.3469	9.85095	8.06464	8.96986	8.38078	10.2258	-0.23895	0.184178	-0.104475	0.0490005	-0.0490007	0.238052	0.645317	0.428827	-1.09614	-0.132433	1.09614	down	EFS	10278	0007155 // cell adhesion // inferred from electronic annotation /// 0035556 // intracellular signal transduction // traceable author statement	0005737 // cytoplasm // traceable author statement	0017124 // SH3 domain binding // inferred from electronic annotation /// 0019904 // protein domain specific binding // inferred from physical interaction	chr14:23825610-23834961 (-) // 96.0 // q11.2
11740575_a_at	9.88224	10.9975	9.78495	8.58175	8.89691	12.4915	0.00713682	0.161398	-0.00713682	-0.196429	-0.144398	0.345171	0.892694	0.786499	1.03695	0.052351	1.03695	up	SORCS1	114815	0007218 // neuropeptide signaling pathway // non-traceable author statement	0016020 // membrane // inferred from direct assay /// 0016020 // membrane // inferred from electronic annotation /// 0016021 // integral to membrane // inferred from electronic annotation	0004872 // receptor activity // inferred from electronic annotation /// 0005515 // protein binding // inferred from physical interaction /// 0008188 // neuropeptide receptor activity // non-traceable author statement	chr10:108333420-108924466 (-) // 94.17 // q25.1
11758323_s_at	60.1331	54.2046	58.1111	39.5761	45.799	47.4601	0.245594	0.0958509	0.196249	-0.357935	-0.147248	-0.0958509	0.0735189	0.0142722	1.30096	0.379576	1.30096	up	VOPP1	81552	0006351 // transcription, DNA-dependent // inferred from electronic annotation /// 0006355 // regulation of transcription, DNA-dependent // inferred from electronic annotation /// 0007165 // signal transduction // inferred from mutant phenotype	0005768 // endosome // inferred from direct assay /// 0016020 // membrane // inferred from electronic annotation /// 0016021 // integral to membrane // inferred from electronic annotation /// 0030659 // cytoplasmic vesicle membrane // inferred from direct assay /// 0030659 // cytoplasmic vesicle membrane // inferred from electronic annotation /// 0031301 // integral to organelle membrane // infer…	0004871 // signal transducer activity // inferred from mutant phenotype	chr1:148193220-148194190 (+) // 94.3 // q21.2 /// chr7:55540213-55640134 (-) // 90.13 // p11.2
11732556_a_at	9.5869	11.4535	11.3748	8.81332	9.29099	8.81332	0.0226161	0.279271	0.269317	-0.0987618	-0.0226161	-0.0987618	0.144428	0.0396311	1.20062	0.263781	1.20062	up	FASLG	356	0000122 // negative regulation of transcription from RNA polymerase II promoter // inferred from direct assay /// 0006351 // transcription, DNA-dependent // inferred from electronic annotation /// 0006355 // regulation of transcription, DNA-dependent // inferred from electronic annotation /// 0006915 // apoptotic process // traceable author statement /// 0006915 // apoptotic process // inferred f…	0005576 // extracellular region // traceable author statement /// 0005576 // extracellular region // inferred from electronic annotation /// 0005615 // extracellular space // inferred from direct assay /// 0005615 // extracellular space // inferred from electronic annotation /// 0005634 // nucleus // inferred from direct assay /// 0005634 // nucleus // inferred from electronic annotation /// 0005…	0005102 // receptor binding // traceable author statement /// 0005125 // cytokine activity // inferred from electronic annotation /// 0005164 // tumor necrosis factor receptor binding // inferred from electronic annotation /// 0005515 // protein binding // inferred from physical interaction	chr1:172628147-172636013 (+) // 88.62 // q24.3
11734601_at	11.0839	10.9292	13.0643	9.87487	8.15378	9.14898	0.0934625	0.0731754	0.330622	-0.0731752	-0.349467	-0.183326	0.128343	0.0331735	1.29033	0.367743	1.29033	up	TAS2R43 /// TAS2R45	259289 /// 259291	0001580 // detection of chemical stimulus involved in sensory perception of bitter taste // inferred from direct assay /// 0007165 // signal transduction // inferred from electronic annotation /// 0007186 // G-protein coupled receptor signaling pathway // inferred by curator /// 0007186 // G-protein coupled receptor signaling pathway // inferred from electronic annotation /// 0050896 // response …	0005886 // plasma membrane // inferred from electronic annotation /// 0005929 // cilium // inferred from electronic annotation /// 0016020 // membrane // inferred from electronic annotation /// 0016021 // integral to membrane // inferred by curator /// 0016021 // integral to membrane // inferred from electronic annotation /// 0031514 // motile cilium // inferred from direct assay /// 0042995 // c…	0004871 // signal transducer activity // inferred from electronic annotation /// 0004872 // receptor activity // inferred from electronic annotation /// 0004930 // G-protein coupled receptor activity // inferred from electronic annotation /// 0008527 // taste receptor activity // inferred from direct assay /// 0033038 // bitter taste receptor activity // inferred from direct assay	chr12:11243929-11244918 (-) // 82.6 // p13.2
11736569_at	16.7333	14.7812	14.0204	17.7098	16.7186	17.5437	0.000636101	-0.178329	-0.254564	0.082458	-0.000636101	0.068862	0.214654	0.0718079	-1.14418	-0.194314	1.14418	down	PON1	5444	0006629 // lipid metabolic process // inferred from electronic annotation /// 0008203 // cholesterol metabolic process // inferred from electronic annotation /// 0009605 // response to external stimulus // non-traceable author statement /// 0009636 // response to toxin // inferred from electronic annotation /// 0010875 // positive regulation of cholesterol efflux // inferred from direct assay ///…	0005576 // extracellular region // non-traceable author statement /// 0005576 // extracellular region // inferred from electronic annotation /// 0005615 // extracellular space // inferred from direct assay /// 0005615 // extracellular space // inferred from electronic annotation /// 0005792 // microsome // inferred from electronic annotation /// 0034364 // high-density lipoprotein particle // inf…	0004063 // aryldialkylphosphatase activity // inferred from direct assay /// 0004063 // aryldialkylphosphatase activity // inferred from electronic annotation /// 0004064 // arylesterase activity // inferred from direct assay /// 0004064 // arylesterase activity // non-traceable author statement /// 0004064 // arylesterase activity // inferred from electronic annotation /// 0005509 // calcium ion…	chr7:94926987-94954019 (-) // 93.67 // q21.3
11733011_x_at	22.4603	25.0315	26.8263	22.0766	25.0855	20.5056	-0.0781851	0.0781851	0.178087	-0.103044	0.0812936	-0.209544	0.520077	0.293873	1.0992	0.13646	1.0992	up	SLC44A4	80736	0055085 // transmembrane transport // traceable author statement	0005886 // plasma membrane // traceable author statement /// 0016020 // membrane // inferred from electronic annotation /// 0016021 // integral to membrane // inferred from electronic annotation		chr6:31830973-31846823 (-) // 87.5 // p21.33
11752496_a_at	29.1159	25.6738	25.1247	23.3172	18.2713	20.3979	0.266556	0.0850501	0.0538559	-0.0538559	-0.405668	-0.246828	0.140344	0.0379506	1.29289	0.370605	1.29289	up	GAS7	8522	0006355 // regulation of transcription, DNA-dependent // traceable author statement /// 0007050 // cell cycle arrest // traceable author statement /// 0007275 // multicellular organismal development // inferred from electronic annotation /// 0007399 // nervous system development // inferred from electronic annotation /// 0008360 // regulation of cell shape // inferred from electronic annotation /…	0001726 // ruffle // inferred from electronic annotation /// 0005737 // cytoplasm // inferred from electronic annotation /// 0005884 // actin filament // inferred from electronic annotation	0003700 // sequence-specific DNA binding transcription factor activity // traceable author statement /// 0051015 // actin filament binding // inferred from electronic annotation	chr17:9819241-9939878 (-) // 99.9 // p13.1
11744093_a_at	74.3637	72.6916	82.6284	73.379	76.4192	82.6905	-0.0196686	-0.0524788	0.132372	-0.0388994	0.0196686	0.133455	0.912788	0.824808	-1.01255	-0.0179999	1.01255	down	EEF1A2	1917	0006184 // GTP catabolic process // inferred from electronic annotation /// 0006412 // translation // non-traceable author statement /// 0006412 // translation // inferred from electronic annotation /// 0006414 // translational elongation // inferred from electronic annotation /// 0006916 // anti-apoptosis // inferred from electronic annotation /// 0010035 // response to inorganic substance // in…	0005634 // nucleus // inferred from electronic annotation /// 0005737 // cytoplasm // inferred from electronic annotation /// 0005853 // eukaryotic translation elongation factor 1 complex // inferred from electronic annotation /// 0043025 // neuronal cell body // inferred from electronic annotation	0000166 // nucleotide binding // inferred from electronic annotation /// 0003746 // translation elongation factor activity // inferred from electronic annotation /// 0003924 // GTPase activity // inferred from electronic annotation /// 0005525 // GTP binding // inferred from electronic annotation /// 0008135 // translation factor activity, nucleic acid binding // non-traceable author statement	chr20:62119364-62130668 (-) // 86.17 // q13.33
11733928_a_at	37.1552	31.0811	31.9634	38.7542	36.1644	37.6476	0.0194969	-0.23803	-0.19765	0.0802836	-0.0194969	0.0384898	0.288807	0.113435	-1.12648	-0.17182	1.12648	down	ARMC8	25852				chr3:137906147-137965728 (+) // 94.37 // q22.3
11746668_a_at	109.285	120.337	141.993	132.656	122.292	124.757	-0.176632	-0.0376482	0.201096	0.102967	-0.0143962	0.0143962	0.874607	0.754947	-1.0272	-0.0387173	1.0272	down	ALDH9A1	223	0001822 // kidney development // inferred from electronic annotation /// 0001889 // liver development // inferred from electronic annotation /// 0006081 // cellular aldehyde metabolic process // inferred from direct assay /// 0008152 // metabolic process // inferred from electronic annotation /// 0009437 // carnitine metabolic process // inferred from electronic annotation /// 0034641 // cellular…	0005737 // cytoplasm // inferred from direct assay /// 0005737 // cytoplasm // traceable author statement /// 0005737 // cytoplasm // inferred from electronic annotation /// 0005739 // mitochondrion // inferred from electronic annotation /// 0005829 // cytosol // traceable author statement /// 0005829 // cytosol // inferred from electronic annotation /// 0005886 // plasma membrane // inferred fro…	0004028 // 3-chloroallyl aldehyde dehydrogenase activity // traceable author statement /// 0004029 // aldehyde dehydrogenase (NAD) activity // inferred from direct assay /// 0004029 // aldehyde dehydrogenase (NAD) activity // inferred from electronic annotation /// 0016491 // oxidoreductase activity // inferred from electronic annotation /// 0016620 // oxidoreductase activity, acting on the aldeh…	chr1:165637910-165667823 (-) // 88.96 // q24.1
11727335_a_at	10.5462	10.0099	10.7546	11.1507	10.02	8.54928	0.0369217	-0.0383713	0.0651517	0.117339	-0.0369215	-0.265923	0.71208	0.511942	1.05927	0.0830689	1.05927	up	ACMSD	130013	0006569 // tryptophan catabolic process // traceable author statement /// 0008152 // metabolic process // inferred from electronic annotation /// 0034641 // cellular nitrogen compound metabolic process // traceable author statement /// 0044281 // small molecule metabolic process // traceable author statement /// 0046874 // quinolinate metabolic process // inferred from direct assay	0005829 // cytosol // inferred from direct assay	0001760 // aminocarboxymuconate-semialdehyde decarboxylase activity // inferred from direct assay /// 0001760 // aminocarboxymuconate-semialdehyde decarboxylase activity // inferred from electronic annotation /// 0003824 // catalytic activity // inferred from electronic annotation /// 0016829 // lyase activity // inferred from electronic annotation /// 0016831 // carboxy-lyase activity // inferre…	chr2:135596185-135659645 (+) // 98.38 // q21.3
11737440_a_at	18.6628	19.2204	17.6187	24.8469	23.636	17.8444	-0.0212355	0.0212355	-0.104295	0.39166	0.319582	-0.0859337	0.396122	0.187485	-1.18362	-0.243201	1.18362	down	BMF	90427	0006915 // apoptotic process // inferred from sequence or structural similarity /// 0006915 // apoptotic process // traceable author statement /// 0006915 // apoptotic process // inferred from electronic annotation /// 0008629 // induction of apoptosis by intracellular signals // traceable author statement /// 0008633 // activation of pro-apoptotic gene products // traceable author statement /// …	0001669 // acrosomal vesicle // inferred from electronic annotation /// 0005737 // cytoplasm // inferred from electronic annotation /// 0005741 // mitochondrial outer membrane // traceable author statement /// 0005829 // cytosol // traceable author statement /// 0005886 // plasma membrane // traceable author statement /// 0015629 // actin cytoskeleton // inferred from electronic annotation /// 00…	0005515 // protein binding // inferred from physical interaction	chr15:40380093-40398649 (-) // 95.53 // q15.1
11723103_x_at	10.9386	12.8559	23.6161	27.522	32.4244	20.5407	-1.00971	-0.776696	0.100645	0.321455	0.55795	-0.100645	0.269843	0.102321	-1.76725	-0.821506	1.76725	down	GNB4	59345	0006112 // energy reserve metabolic process // traceable author statement /// 0007165 // signal transduction // inferred from electronic annotation /// 0044281 // small molecule metabolic process // traceable author statement /// 0071377 // cellular response to glucagon stimulus // traceable author statement	0005886 // plasma membrane // traceable author statement	0004871 // signal transducer activity // inferred from electronic annotation	chr3:179113610-179169378 (-) // 82.48 // q26.33
11746836_a_at	15.7205	17.4699	16.2068	14.9636	17.0686	15.169	-0.0219727	0.130244	0.0219727	-0.0931656	0.0967188	-0.0734961	0.642644	0.425957	1.04734	0.0667289	1.04734	up	TMEFF2	23671		0005576 // extracellular region // inferred from electronic annotation /// 0016020 // membrane // inferred from electronic annotation /// 0016021 // integral to membrane // non-traceable author statement /// 0016021 // integral to membrane // inferred from electronic annotation		chr2:192813774-193059642 (-) // 97.2 // q32.3
11759529_at	10.5758	10.4654	10.8846	12.3027	14.3723	13.1325	-0.129867	-0.145006	-0.0883441	0.0883441	0.312654	0.182509	0.0558528	0.00933537	-1.24451	-0.315575	1.24451	down	ZC3H15	55854	0019221 // cytokine-mediated signaling pathway // inferred from electronic annotation	0005634 // nucleus // inferred from direct assay /// 0005634 // nucleus // inferred from electronic annotation /// 0005730 // nucleolus // inferred from direct assay /// 0005737 // cytoplasm // inferred from direct assay /// 0005737 // cytoplasm // inferred from electronic annotation	0003676 // nucleic acid binding // inferred from electronic annotation /// 0005515 // protein binding // inferred from physical interaction /// 0008270 // zinc ion binding // inferred from electronic annotation /// 0046872 // metal ion binding // inferred from electronic annotation	chr2:187350884-187374697 (+) // 95.33 // q32.1
11725792_a_at	101.483	87.2087	98.4856	96.0343	98.3988	85.6817	0.0620713	-0.156623	0.0188174	-0.0175457	0.0175457	-0.182109	0.851716	0.716289	1.02488	0.0354581	1.02488	up	MRE11A	4361	0000019 // regulation of mitotic recombination // traceable author statement /// 0000075 // cell cycle checkpoint // inferred from electronic annotation /// 0000724 // double-strand break repair via homologous recombination // traceable author statement /// 0006259 // DNA metabolic process // inferred from electronic annotation /// 0006281 // DNA repair // traceable author statement /// 0006281 /…	0000781 // chromosome, telomeric region // inferred from direct assay /// 0000790 // nuclear chromatin // inferred from electronic annotation /// 0000794 // condensed nuclear chromosome // inferred from electronic annotation /// 0005634 // nucleus // inferred from direct assay /// 0005634 // nucleus // inferred from electronic annotation /// 0005634 // nucleus // traceable author statement /// 00…	0000014 // single-stranded DNA specific endodeoxyribonuclease activity // traceable author statement /// 0003677 // DNA binding // inferred from direct assay /// 0003690 // double-stranded DNA binding // traceable author statement /// 0004003 // ATP-dependent DNA helicase activity // inferred from mutant phenotype /// 0004518 // nuclease activity // traceable author statement /// 0004518 // nucle…	chr11:94150170-94227040 (-) // 92.53 // q21
11757741_s_at	828.032	838.279	863.14	626.54	583.285	625.943	0.20114	0.218884	0.261047	-0.20114	-0.304346	-0.202517	0.00778848	0.000274516	1.37843	0.463025	1.37843	up	SOX4	6659	0001501 // skeletal system development // inferred from sequence or structural similarity /// 0001501 // skeletal system development // inferred from electronic annotation /// 0001841 // neural tube formation // inferred from sequence or structural similarity /// 0001841 // neural tube formation // inferred from electronic annotation /// 0002328 // pro-B cell differentiation // inferred from sequ…	0005634 // nucleus // inferred from direct assay /// 0005634 // nucleus // inferred from electronic annotation /// 0005730 // nucleolus // inferred from direct assay /// 0005737 // cytoplasm // inferred from direct assay /// 0005739 // mitochondrion // inferred from direct assay	0000976 // transcription regulatory region sequence-specific DNA binding // inferred from sequence or structural similarity /// 0000976 // transcription regulatory region sequence-specific DNA binding // inferred from electronic annotation /// 0001046 // core promoter sequence-specific DNA binding // inferred from direct assay /// 0001046 // core promoter sequence-specific DNA binding // inferred…	chr6:21596716-21597392 (+) // 94.1 // p22.3
11727551_a_at	10.5265	11.6545	11.7261	12.0045	11.0566	12.5591	-0.151284	-0.00442076	0.00442052	0.0382709	-0.0803957	0.10342	0.612787	0.391281	-1.05034	-0.0708598	1.05034	down	ADAMTS10	81794	0006508 // proteolysis // inferred from electronic annotation /// 0007229 // integrin-mediated signaling pathway // inferred from electronic annotation	0001527 // microfibril // inferred from direct assay /// 0005576 // extracellular region // inferred from electronic annotation /// 0005578 // proteinaceous extracellular matrix // inferred from electronic annotation /// 0031012 // extracellular matrix // inferred from direct assay /// 0031012 // extracellular matrix // inferred from electronic annotation	0004222 // metalloendopeptidase activity // inferred from electronic annotation /// 0005515 // protein binding // inferred from physical interaction /// 0008233 // peptidase activity // inferred from electronic annotation /// 0008237 // metallopeptidase activity // inferred from electronic annotation /// 0008270 // zinc ion binding // inferred from electronic annotation /// 0016787 // hydrolase a…	chr19:8645125-8673133 (-) // 97.65 // p13.2
11721902_a_at	111.363	113.743	104.125	54.4621	54.9965	44.3496	0.5574	0.587913	0.460454	-0.47454	-0.460454	-0.770871	0.0108239	0.000521092	2.14932	1.10388	2.14932	up	SERPINI1	5274	0007417 // central nervous system development // traceable author statement /// 0007422 // peripheral nervous system development // traceable author statement /// 0010466 // negative regulation of peptidase activity // inferred from electronic annotation /// 0010951 // negative regulation of endopeptidase activity // not recorded /// 0030155 // regulation of cell adhesion // inferred from electro…	0005576 // extracellular region // inferred from electronic annotation	0004867 // serine-type endopeptidase inhibitor activity // not recorded /// 0004867 // serine-type endopeptidase inhibitor activity // inferred from electronic annotation /// 0004867 // serine-type endopeptidase inhibitor activity // traceable author statement /// 0030414 // peptidase inhibitor activity // inferred from electronic annotation	chr3:167453510-167543560 (+) // 99.62 // q26.1
11763571_at	11.5174	11.0423	10.7948	12.4821	11.6209	10.1458	0.0303836	-0.0303836	-0.0630972	0.146432	0.0432971	-0.152543	0.862325	0.734342	-1.02344	-0.0334279	1.02344	down	SLC1A7	6512	0006810 // transport // inferred from electronic annotation /// 0006811 // ion transport // traceable author statement /// 0006835 // dicarboxylic acid transport // traceable author statement /// 0006835 // dicarboxylic acid transport // inferred from electronic annotation /// 0015813 // L-glutamate transport // traceable author statement /// 0055085 // transmembrane transport // traceable author…	0005886 // plasma membrane // traceable author statement /// 0016020 // membrane // inferred from electronic annotation /// 0016021 // integral to membrane // non-traceable author statement /// 0016021 // integral to membrane // inferred from electronic annotation	0005313 // L-glutamate transmembrane transporter activity // traceable author statement /// 0015293 // symporter activity // inferred from electronic annotation /// 0017153 // sodium:dicarboxylate symporter activity // inferred from electronic annotation	chr1:53580247-53584281 (+) // 83.97 // p32.3
11746180_a_at	299.309	303.207	264.731	592.513	578.718	656.434	-0.484948	-0.466277	-0.662056	0.500264	0.466277	0.648068	0.00704424	0.000211098	-2.10813	-1.07596	2.10813	down	CD55	1604	0006958 // complement activation, classical pathway // inferred from electronic annotation /// 0007204 // elevation of cytosolic calcium ion concentration // inferred from direct assay /// 0030449 // regulation of complement activation // traceable author statement /// 0045087 // innate immune response // traceable author statement /// 0045087 // innate immune response // inferred from electronic…	0005576 // extracellular region // traceable author statement /// 0005625 // soluble fraction // traceable author statement /// 0005886 // plasma membrane // traceable author statement /// 0005886 // plasma membrane // inferred from electronic annotation /// 0005887 // integral to plasma membrane // traceable author statement /// 0009986 // cell surface // inferred from direct assay /// 0016020 /…	0004872 // receptor activity // inferred from electronic annotation	chr1:207495077-207533846 (+) // 96.56 // q32.2
11759203_a_at	62.0917	63.5863	58.8982	58.8982	55.5453	61.6971	0.042686	0.0770021	-0.0334892	-0.0334892	-0.118047	0.0334892	0.506739	0.28094	1.04832	0.068082	1.04832	up	ZNF223 /// ZNF284	342909 /// 7766	0006351 // transcription, DNA-dependent // inferred from electronic annotation /// 0006355 // regulation of transcription, DNA-dependent // inferred from electronic annotation	0005622 // intracellular // inferred from electronic annotation /// 0005634 // nucleus // inferred from electronic annotation /// 0005634 // nucleus // non-traceable author statement	0003676 // nucleic acid binding // inferred from electronic annotation /// 0003677 // DNA binding // inferred from electronic annotation /// 0003677 // DNA binding // non-traceable author statement /// 0008270 // zinc ion binding // inferred from electronic annotation /// 0046872 // metal ion binding // inferred from electronic annotation	chr19:44556163-44572142 (+) // 79.7 // q13.31
11736723_a_at	38.6455	40.3562	40.0084	33.2551	32.5503	30.6361	0.108362	0.17085	0.158365	-0.108362	-0.139267	-0.226707	0.0195951	0.00164786	1.23454	0.303971	1.23454	up	PDLIM7	9260	0001503 // ossification // inferred from electronic annotation /// 0006898 // receptor-mediated endocytosis // traceable author statement /// 0007275 // multicellular organismal development // inferred from electronic annotation /// 0030036 // actin cytoskeleton organization // inferred from electronic annotation /// 0030154 // cell differentiation // inferred from electronic annotation /// 00456…	0001725 // stress fiber // inferred from electronic annotation /// 0001726 // ruffle // inferred from electronic annotation /// 0005737 // cytoplasm // inferred from electronic annotation /// 0005856 // cytoskeleton // inferred from electronic annotation /// 0005925 // focal adhesion // inferred from direct assay /// 0015629 // actin cytoskeleton // inferred from direct assay /// 0030054 // cell …	0005515 // protein binding // inferred from physical interaction /// 0008270 // zinc ion binding // inferred from electronic annotation /// 0046872 // metal ion binding // inferred from electronic annotation	chr5:176910394-176924602 (-) // 100.0 // q35.3
11736662_a_at	10.0059	8.69825	8.55009	10.8222	10.646	9.70848	0.0217676	-0.180288	-0.205074	0.134902	0.111223	-0.0217676	0.242535	0.0869435	-1.14551	-0.195984	1.14551	down	CADPS2	93664	0006810 // transport // inferred from electronic annotation /// 0006887 // exocytosis // inferred from electronic annotation /// 0015031 // protein transport // inferred from electronic annotation /// 0016082 // synaptic vesicle priming // inferred from electronic annotation /// 0045921 // positive regulation of exocytosis // inferred from electronic annotation	0016020 // membrane // inferred from electronic annotation /// 0016023 // cytoplasmic membrane-bounded vesicle // inferred from electronic annotation /// 0030054 // cell junction // inferred from electronic annotation /// 0030659 // cytoplasmic vesicle membrane // inferred from electronic annotation /// 0031410 // cytoplasmic vesicle // inferred from electronic annotation /// 0042734 // presynapt…	0005543 // phospholipid binding // inferred from electronic annotation /// 0008289 // lipid binding // inferred from electronic annotation /// 0046872 // metal ion binding // inferred from electronic annotation	chr7:121958478-122526554 (-) // 97.07 // q31.32
11725019_a_at	40.4949	35.4392	41.102	36.5806	36.887	30.8781	0.140646	-0.0517502	0.162113	-0.00601769	0.00601769	-0.250512	0.406838	0.195697	1.12286	0.167174	1.12286	up	MST1R	4486	0006468 // protein phosphorylation // inferred from electronic annotation /// 0006928 // cellular component movement // traceable author statement /// 0006952 // defense response // traceable author statement /// 0007165 // signal transduction // traceable author statement /// 0007169 // transmembrane receptor protein tyrosine kinase signaling pathway // inferred from electronic annotation /// 00…	0001725 // stress fiber // inferred from electronic annotation /// 0005886 // plasma membrane // inferred from electronic annotation /// 0005887 // integral to plasma membrane // traceable author statement /// 0016020 // membrane // inferred from electronic annotation /// 0016021 // integral to membrane // inferred from electronic annotation	0000166 // nucleotide binding // inferred from electronic annotation /// 0004672 // protein kinase activity // inferred from electronic annotation /// 0004713 // protein tyrosine kinase activity // inferred from electronic annotation /// 0004714 // transmembrane receptor protein tyrosine kinase activity // inferred from electronic annotation /// 0004872 // receptor activity // inferred from elect…	chr3:49924437-49941306 (-) // 96.95 // p21.31
11727803_at	234.488	223.966	233.194	267.098	233.997	275.022	0.00150967	-0.064723	-0.00647116	0.189368	-0.00150967	0.231546	0.255499	0.0944047	-1.11964	-0.16303	1.11964	down	GJA9-MYCBP /// MYCBP	100527950 /// 26292	0006351 // transcription, DNA-dependent // inferred from electronic annotation /// 0006355 // regulation of transcription, DNA-dependent // inferred from direct assay /// 0006355 // regulation of transcription, DNA-dependent // inferred from electronic annotation /// 0007283 // spermatogenesis // inferred from expression pattern	0005634 // nucleus // inferred from direct assay /// 0005634 // nucleus // inferred from electronic annotation /// 0005737 // cytoplasm // inferred from direct assay /// 0005737 // cytoplasm // inferred from electronic annotation /// 0005739 // mitochondrion // inferred from electronic annotation /// 0005813 // centrosome // inferred from direct assay	0003713 // transcription coactivator activity // inferred from direct assay /// 0005515 // protein binding // inferred from physical interaction	chr1:39328636-39340206 (-) // 88.2 // p34.3
11740937_x_at	42.4664	44.8996	48.4776	51.5301	56.4922	53.6962	-0.235045	-0.154663	-0.0440488	0.0440488	0.176683	0.103454	0.0915324	0.0199298	-1.19139	-0.252648	1.19139	down	LIAS	11019	0001843 // neural tube closure // inferred from electronic annotation /// 0006954 // inflammatory response // inferred from sequence or structural similarity /// 0006954 // inflammatory response // inferred from electronic annotation /// 0006979 // response to oxidative stress // inferred from sequence or structural similarity /// 0006979 // response to oxidative stress // inferred from electroni…	0005739 // mitochondrion // inferred from sequence or structural similarity /// 0005739 // mitochondrion // inferred from electronic annotation	0003824 // catalytic activity // inferred from electronic annotation /// 0016740 // transferase activity // inferred from electronic annotation /// 0016992 // lipoate synthase activity // inferred from sequence or structural similarity /// 0016992 // lipoate synthase activity // inferred from electronic annotation /// 0046872 // metal ion binding // inferred from electronic annotation /// 0051536…	chr4:39460664-39479269 (+) // 80.02 // p14
11740966_a_at	8.01173	7.83723	8.66998	8.45726	8.68889	6.81952	-0.0390387	-0.0708084	0.0748766	0.0390384	0.0780191	-0.271482	0.874594	0.754918	1.02798	0.0398182	1.02798	up	LOC391322	391322				chr22:24373110-24376211 (+) // 93.91 // q11.23
11732166_a_at	58.6699	64.997	56.5247	51.6101	52.3458	55.1915	0.0709553	0.218709	0.0172176	-0.114012	-0.0935912	-0.0172176	0.184787	0.057395	1.13071	0.177234	1.13071	up	LMF1	64788	0006888 // ER to Golgi vesicle-mediated transport // inferred from electronic annotation /// 0009306 // protein secretion // inferred from electronic annotation /// 0033578 // protein glycosylation in Golgi // inferred from electronic annotation /// 0034382 // chylomicron remnant clearance // inferred from electronic annotation /// 0051006 // positive regulation of lipoprotein lipase activity // …	0005783 // endoplasmic reticulum // inferred from electronic annotation /// 0005789 // endoplasmic reticulum membrane // inferred from electronic annotation /// 0005794 // Golgi apparatus // inferred from electronic annotation /// 0016020 // membrane // inferred from electronic annotation /// 0016021 // integral to membrane // inferred from electronic annotation		chr16:903629-1020999 (-) // 98.26 // p13.3
11715128_s_at	43.1697	42.3968	42.6264	41.174	41.8939	39.5471	0.0346723	0.00860786	0.0163984	-0.0336142	-0.00860786	-0.0917764	0.204485	0.0667345	1.04577	0.0645589	1.04577	up	PCDHGB5	56101	0007155 // cell adhesion // inferred from electronic annotation /// 0007156 // homophilic cell adhesion // inferred from electronic annotation	0005886 // plasma membrane // inferred from electronic annotation /// 0016020 // membrane // inferred from electronic annotation /// 0016021 // integral to membrane // inferred from electronic annotation	0005509 // calcium ion binding // inferred from electronic annotation	chr5:140777694-140780151 (+) // 100.0 // q31.3
11728841_a_at	67.6938	61.7753	76.9875	68.2456	65.6076	64.8788	0.0225806	-0.109412	0.208181	0.0342927	-0.0225806	-0.0386953	0.795102	0.629305	1.03487	0.0494443	1.03487	up	PLEKHA5	54477			0005515 // protein binding // inferred from physical interaction /// 0005543 // phospholipid binding // inferred from electronic annotation /// 0005545 // 1-phosphatidylinositol binding // non-traceable author statement	chr12:19282628-19529334 (+) // 96.91 // p12.3
11724615_at	33.5361	32.2824	28.4952	28.0019	27.361	27.1644	0.247594	0.192626	0.0125985	-0.0125985	-0.046	-0.0564036	0.187401	0.0586765	1.14019	0.189274	1.14019	up	LIMK1	3984	0006468 // protein phosphorylation // inferred from direct assay /// 0006468 // protein phosphorylation // non-traceable author statement /// 0006468 // protein phosphorylation // inferred from electronic annotation /// 0006468 // protein phosphorylation // traceable author statement /// 0007165 // signal transduction // traceable author statement /// 0007266 // Rho protein signal transduction //…	0005634 // nucleus // inferred from direct assay /// 0005634 // nucleus // inferred from electronic annotation /// 0005730 // nucleolus // inferred from direct assay /// 0005737 // cytoplasm // inferred from direct assay /// 0005737 // cytoplasm // inferred from electronic annotation /// 0005829 // cytosol // traceable author statement /// 0043005 // neuron projection // inferred from sequence or…	0000166 // nucleotide binding // inferred from electronic annotation /// 0004672 // protein kinase activity // non-traceable author statement /// 0004672 // protein kinase activity // inferred from electronic annotation /// 0004674 // protein serine/threonine kinase activity // traceable author statement /// 0004674 // protein serine/threonine kinase activity // inferred from electronic annotatio…	chr7:73498155-73536855 (+) // 95.33 // q11.23
11723313_s_at	240.374	232.102	236.039	196.076	188.125	214.797	0.106413	0.055891	0.0801578	-0.187456	-0.247176	-0.0558915	0.0720337	0.0138409	1.18454	0.244329	1.18454	up	PXMP2	5827		0005737 // cytoplasm // inferred from direct assay /// 0005739 // mitochondrion // inferred from electronic annotation /// 0005777 // peroxisome // inferred from electronic annotation /// 0005778 // peroxisomal membrane // inferred from direct assay /// 0005778 // peroxisomal membrane // inferred from electronic annotation /// 0016020 // membrane // inferred from electronic annotation /// 0016021…	0005515 // protein binding // inferred from physical interaction	chr12:133264125-133281571 (+) // 97.22 // q24.33
11726087_at	10.0982	10.3995	10.9643	8.85282	8.47724	9.63169	0.0341177	0.0765319	0.152838	-0.15577	-0.218313	-0.0341177	0.107002	0.0252693	1.16788	0.223896	1.16788	up	HSPB3	8988	0006950 // response to stress // inferred from electronic annotation /// 0006986 // response to unfolded protein // traceable author statement /// 0008219 // cell death // inferred from electronic annotation	0005634 // nucleus // inferred from direct assay /// 0005634 // nucleus // inferred from electronic annotation /// 0005737 // cytoplasm // inferred from direct assay /// 0005737 // cytoplasm // inferred from electronic annotation		chr5:53751430-53752207 (+) // 98.73 // q11.2
11723247_a_at	74.1788	70.082	68.3369	79.3767	69.6252	67.9586	0.0866804	0.0047164	-0.0316629	0.18439	-0.0047164	-0.0396714	0.870442	0.748543	-1.01872	-0.0267559	1.01872	down	SFRP1	6422	0001649 // osteoblast differentiation // inferred from expression pattern /// 0001649 // osteoblast differentiation // inferred from electronic annotation /// 0001657 // ureteric bud development // inferred from electronic annotation /// 0001756 // somitogenesis // inferred from electronic annotation /// 0001843 // neural tube closure // inferred from electronic annotation /// 0001944 // vasculat…	0005576 // extracellular region // inferred from electronic annotation /// 0005578 // proteinaceous extracellular matrix // inferred from direct assay /// 0005615 // extracellular space // inferred from direct assay /// 0005622 // intracellular // inferred from direct assay /// 0005829 // cytosol // inferred from direct assay /// 0005886 // plasma membrane // not recorded /// 0005886 // plasma me…	0004197 // cysteine-type endopeptidase activity // inferred from mutant phenotype /// 0005109 // frizzled binding // inferred from physical interaction /// 0008144 // drug binding // inferred from direct assay /// 0008201 // heparin binding // inferred from direct assay /// 0017147 // Wnt-protein binding // inferred from physical interaction /// 0017147 // Wnt-protein binding // inferred from ele…	chr8:41119477-41166990 (-) // 97.65 // p11.21
11745412_s_at	26.6062	28.9087	33.2105	29.6804	30.7935	29.5279	-0.154035	-0.0342932	0.165844	0.00371552	0.0568285	-0.00371552	0.897363	0.795077	-1.01849	-0.0264375	1.01849	down	LOC441178	441178				chr6:168083767-168084736 (-) // 99.38 // q27
11757242_x_at	24.2916	29.5201	26.7816	30.2551	30.0776	29.7805	-0.287573	-0.00633478	-0.14679	0.0291467	0.020658	0.00633478	0.28617	0.11182	-1.12164	-0.165613	1.12164	down	LOC339240	339240		0005576 // extracellular region // inferred from electronic annotation		chr17:18325494-18328647 (+) // 80.24 // p11.2 /// chr17:20422385-20425541 (-) // 82.71 // p11.2 /// chr17:16750714-16753867 (-) // 73.04 // p11.2
11744034_a_at	302.292	456.028	577.291	326.491	310.509	298.704	-0.0748978	0.518282	0.85846	0.0362043	-0.0362043	-0.092124	0.368392	0.166641	1.37999	0.464656	1.37999	up	VASP	7408	0001843 // neural tube closure // inferred from electronic annotation /// 0007411 // axon guidance // traceable author statement /// 0007411 // axon guidance // inferred from electronic annotation /// 0008154 // actin polymerization or depolymerization // inferred from electronic annotation /// 0030036 // actin cytoskeleton organization // inferred from electronic annotation /// 0034329 // cell j…	0005737 // cytoplasm // inferred from direct assay /// 0005737 // cytoplasm // inferred from electronic annotation /// 0005829 // cytosol // traceable author statement /// 0005856 // cytoskeleton // inferred from electronic annotation /// 0005886 // plasma membrane // inferred from direct assay /// 0005886 // plasma membrane // inferred from electronic annotation /// 0005925 // focal adhesion // …	0003779 // actin binding // inferred from electronic annotation /// 0005515 // protein binding // inferred from physical interaction /// 0005522 // profilin binding // inferred from physical interaction /// 0017124 // SH3 domain binding // inferred from electronic annotation	chr19:46010694-46030241 (+) // 89.99 // q13.32
11741280_s_at	6.9238	8.05963	9.3167	6.7907	8.4129	6.84568	-0.109575	0.109575	0.318681	-0.137578	0.171465	-0.125945	0.654078	0.43968	1.09955	0.136913	1.09955	up	CASC1	55259		0005881 // cytoplasmic microtubule // inferred from electronic annotation	0008017 // microtubule binding // inferred from electronic annotation /// 0048487 // beta-tubulin binding // inferred from electronic annotation	chr12:25261223-25348094 (-) // 99.41 // p12.1
11757313_s_at	676.981	730.685	686.239	470.437	425.731	483.11	0.243382	0.353517	0.262979	-0.281733	-0.42579	-0.243382	0.0129358	0.000751088	1.5195	0.603594	1.5195	up	VAT1	10493	0010637 // negative regulation of mitochondrial fusion // inferred from mutant phenotype /// 0016049 // cell growth // non-traceable author statement /// 0055114 // oxidation-reduction process // inferred from electronic annotation	0005634 // nucleus // non-traceable author statement /// 0005737 // cytoplasm // inferred from electronic annotation /// 0005739 // mitochondrion // inferred from electronic annotation /// 0005741 // mitochondrial outer membrane // inferred from electronic annotation /// 0016020 // membrane // inferred from electronic annotation /// 0016021 // integral to membrane // traceable author statement	0000166 // nucleotide binding // inferred from electronic annotation /// 0003677 // DNA binding // non-traceable author statement /// 0008270 // zinc ion binding // inferred from electronic annotation /// 0016491 // oxidoreductase activity // inferred from electronic annotation	chr17:41166623-41167974 (-) // 92.54 // q21.31
11727264_at	76.4365	69.6252	75.9014	52.6255	61.5085	58.563	0.224065	0.0894117	0.21393	-0.314435	-0.0894117	-0.160209	0.0587657	0.0101197	1.28683	0.363821	1.28683	up	LRRC8E	80131		0016020 // membrane // inferred from electronic annotation /// 0016021 // integral to membrane // inferred from electronic annotation		chr19:7953389-7966901 (+) // 85.61 // p13.2
11751320_a_at	32.6099	34.619	28.5803	36.6254	29.3167	31.627	0.0220766	0.108334	-0.16821	0.18961	-0.131511	-0.0220766	0.927912	0.853221	-1.0172	-0.0246076	1.0172	down	POLL	27343	0006260 // DNA replication // non-traceable author statement /// 0006260 // DNA replication // inferred from electronic annotation /// 0006281 // DNA repair // inferred from electronic annotation /// 0006289 // nucleotide-excision repair // inferred from direct assay /// 0006974 // response to DNA damage stimulus // inferred from electronic annotation /// 0016446 // somatic hypermutation of immun…	0005622 // intracellular // inferred from electronic annotation /// 0005634 // nucleus // non-traceable author statement /// 0005634 // nucleus // inferred from electronic annotation	0003677 // DNA binding // inferred from electronic annotation /// 0003677 // DNA binding // non-traceable author statement /// 0003824 // catalytic activity // inferred from electronic annotation /// 0003887 // DNA-directed DNA polymerase activity // inferred from electronic annotation /// 0003887 // DNA-directed DNA polymerase activity // non-traceable author statement /// 0016740 // transferase…	chr10:103338990-103348006 (-) // 99.86 // q24.32
11722091_a_at	77.8735	64.3705	72.6722	62.1339	50.1662	55.9171	0.300241	0.0255089	0.200514	-0.0255094	-0.334174	-0.1776	0.149464	0.0417362	1.27856	0.354516	1.27856	up	PRR5	55615	0007049 // cell cycle // inferred from electronic annotation /// 0007165 // signal transduction // inferred from electronic annotation /// 0007264 // small GTPase mediated signal transduction // traceable author statement /// 0030036 // actin cytoskeleton organization // inferred from direct assay /// 0030335 // positive regulation of cell migration // inferred from direct assay /// 0032321 // po…	0005622 // intracellular // inferred from electronic annotation /// 0005829 // cytosol // traceable author statement	0005096 // GTPase activator activity // inferred from electronic annotation /// 0005096 // GTPase activator activity // inferred from direct assay /// 0005100 // Rho GTPase activator activity // inferred from direct assay /// 0005515 // protein binding // inferred from physical interaction	chr22:45072687-45133561 (+) // 97.79 // q13.31
11718474_a_at	1232.27	1304.47	1256.9	904.198	809.102	965.167	0.176231	0.258385	0.20479	-0.270371	-0.430689	-0.176231	0.0272105	0.00293231	1.41968	0.505566	1.41968	up	IDH1	3417	0006097 // glyoxylate cycle // inferred from electronic annotation /// 0006099 // tricarboxylic acid cycle // inferred from electronic annotation /// 0006102 // isocitrate metabolic process // inferred from direct assay /// 0006102 // isocitrate metabolic process // inferred from electronic annotation /// 0006103 // 2-oxoglutarate metabolic process // inferred from direct assay /// 0006103 // 2-o…	0005737 // cytoplasm // inferred from direct assay /// 0005737 // cytoplasm // inferred from electronic annotation /// 0005739 // mitochondrion // inferred from electronic annotation /// 0005777 // peroxisome // inferred from direct assay /// 0005777 // peroxisome // inferred from electronic annotation /// 0005782 // peroxisomal matrix // traceable author statement /// 0005829 // cytosol // infer…	0000287 // magnesium ion binding // inferred from direct assay /// 0000287 // magnesium ion binding // inferred from electronic annotation /// 0004450 // isocitrate dehydrogenase (NADP+) activity // not recorded /// 0004450 // isocitrate dehydrogenase (NADP+) activity // inferred from direct assay /// 0004450 // isocitrate dehydrogenase (NADP+) activity // inferred from electronic annotation /// …	chr2:209100952-209120522 (-) // 92.68 // q34
11745815_x_at	58.6253	59.9473	61.9899	51.1305	41.5695	58.2919	0.0041132	0.0362859	0.0846248	-0.193225	-0.491885	-0.0041132	0.319424	0.132342	1.20699	0.271416	1.20699	up	C16orf5	29965	0006915 // apoptotic process // inferred from genetic interaction /// 0006917 // induction of apoptosis // inferred from direct assay /// 0033209 // tumor necrosis factor-mediated signaling pathway // inferred from genetic interaction /// 0042771 // DNA damage response, signal transduction by p53 class mediator resulting in induction of apoptosis // inferred from mutant phenotype	0005634 // nucleus // inferred from direct assay /// 0005634 // nucleus // non-traceable author statement		chr16:4560706-4565107 (-) // 95.22 // p13.3
11717432_a_at	843.625	824.459	880.645	807.641	848.746	937.225	-0.00436592	-0.0375204	0.0575933	-0.0672531	0.00436592	0.147428	0.875212	0.756147	-1.01603	-0.0229445	1.01603	down	ECHDC1	55862	0008152 // metabolic process // inferred from electronic annotation	0005737 // cytoplasm // inferred from electronic annotation /// 0005829 // cytosol // inferred from sequence or structural similarity /// 0005829 // cytosol // inferred from electronic annotation	0003824 // catalytic activity // inferred from electronic annotation /// 0004492 // methylmalonyl-CoA decarboxylase activity // inferred from electronic annotation /// 0016829 // lyase activity // inferred from electronic annotation /// 0016831 // carboxy-lyase activity // inferred from sequence or structural similarity /// 0016831 // carboxy-lyase activity // inferred from electronic annotation …	chr6:127609856-127665037 (-) // 98.5 // q22.33
11720731_a_at	637.546	610.109	627.959	489.68	462.853	472.305	0.222075	0.158614	0.200216	-0.158614	-0.2399	-0.210735	0.00682773	0.000193788	1.31651	0.396718	1.31651	up	SUMF1	285362	0055114 // oxidation-reduction process // inferred from electronic annotation	0005783 // endoplasmic reticulum // inferred from electronic annotation /// 0005788 // endoplasmic reticulum lumen // inferred from electronic annotation	0016491 // oxidoreductase activity // inferred from electronic annotation /// 0042803 // protein homodimerization activity // inferred from electronic annotation /// 0046872 // metal ion binding // inferred from electronic annotation	chr3:4402829-4508954 (-) // 90.13 // p26.1
11741989_a_at	22.5967	20.4787	22.3301	21.9092	23.5973	23.609	0.00855923	-0.13343	-0.00855923	-0.0360122	0.0710707	0.0717826	0.455418	0.23484	-1.05708	-0.0800901	1.05708	down	P2RX2	22953	0006810 // transport // inferred from electronic annotation /// 0006811 // ion transport // inferred from electronic annotation /// 0006812 // cation transport // not recorded /// 0010524 // positive regulation of calcium ion transport into cytosol // non-traceable author statement /// 0035590 // purinergic nucleotide receptor signaling pathway // not recorded /// 0035590 // purinergic nucleotide…	0016020 // membrane // not recorded /// 0016020 // membrane // inferred from electronic annotation /// 0016021 // integral to membrane // inferred from electronic annotation	0001614 // purinergic nucleotide receptor activity // not recorded /// 0001614 // purinergic nucleotide receptor activity // non-traceable author statement /// 0004872 // receptor activity // inferred from electronic annotation /// 0004931 // extracellular ATP-gated cation channel activity // not recorded /// 0004931 // extracellular ATP-gated cation channel activity // non-traceable author state…	chr12:133195402-133198972 (+) // 96.32 // q24.33
11741321_a_at	11.1834	11.5124	11.9822	12.0447	12.5182	11.6162	-0.0771551	-0.0353303	0.0223742	0.0298853	0.0855076	-0.0223742	0.44201	0.223888	-1.04322	-0.0610433	1.04322	down	CREM	1390	0006006 // glucose metabolic process // inferred from electronic annotation /// 0006351 // transcription, DNA-dependent // inferred from electronic annotation /// 0006355 // regulation of transcription, DNA-dependent // inferred from direct assay /// 0006355 // regulation of transcription, DNA-dependent // non-traceable author statement /// 0006355 // regulation of transcription, DNA-dependent //…	0005634 // nucleus // inferred from electronic annotation /// 0005634 // nucleus // non-traceable author statement /// 0005634 // nucleus // traceable author statement /// 0005667 // transcription factor complex // inferred from electronic annotation	0003677 // DNA binding // non-traceable author statement /// 0003677 // DNA binding // inferred from electronic annotation /// 0003700 // sequence-specific DNA binding transcription factor activity // inferred from electronic annotation /// 0005515 // protein binding // inferred from physical interaction /// 0008140 // cAMP response element binding protein binding // non-traceable author statemen…	chr10:35484829-35501885 (+) // 99.52 // p11.21
11753889_a_at	39.047	48.7929	48.1277	51.5734	43.5496	41.2839	-0.229554	0.0919075	0.072104	0.171861	-0.072104	-0.149186	0.98734	0.971651	-1.00373	-0.00537133	1.00373	down	STAT6	6778	0000122 // negative regulation of transcription from RNA polymerase II promoter // inferred from electronic annotation /// 0002296 // T-helper 1 cell lineage commitment // inferred from electronic annotation /// 0002829 // negative regulation of type 2 immune response // inferred from electronic annotation /// 0006351 // transcription, DNA-dependent // inferred from electronic annotation /// 0006…	0000790 // nuclear chromatin // inferred from electronic annotation /// 0005634 // nucleus // inferred from direct assay /// 0005634 // nucleus // inferred from electronic annotation /// 0005730 // nucleolus // inferred from direct assay /// 0005737 // cytoplasm // inferred from direct assay /// 0005737 // cytoplasm // inferred from electronic annotation /// 0005829 // cytosol // traceable author…	0003677 // DNA binding // inferred from electronic annotation /// 0003700 // sequence-specific DNA binding transcription factor activity // inferred from electronic annotation /// 0003700 // sequence-specific DNA binding transcription factor activity // traceable author statement /// 0004871 // signal transducer activity // inferred from electronic annotation /// 0005509 // calcium ion binding //…	chr12:57501945-57502061 (-) // 99.15 // q13.3
11735141_at	10.4684	11.9389	8.93712	9.65149	12.3029	10.9103	-0.0298281	0.159801	-0.257985	-0.147043	0.203134	0.0298281	0.825048	0.674186	-1.05067	-0.0713103	1.05067	down	SORCS3	22986	0007218 // neuropeptide signaling pathway // non-traceable author statement /// 0048011 // nerve growth factor receptor signaling pathway // traceable author statement	0005886 // plasma membrane // traceable author statement /// 0016020 // membrane // non-traceable author statement /// 0016020 // membrane // inferred from electronic annotation /// 0016021 // integral to membrane // inferred from electronic annotation	0004872 // receptor activity // inferred from electronic annotation /// 0008188 // neuropeptide receptor activity // non-traceable author statement	chr10:106400858-107024999 (+) // 99.71 // q25.1
11756090_s_at	117.915	118.957	111.792	175.387	170.887	180.933	-0.273992	-0.261301	-0.350926	0.298804	0.261301	0.343711	0.00477562	8.43192e-05	-1.51223	-0.596678	1.51223	down	ZHX1	11244	0000122 // negative regulation of transcription from RNA polymerase II promoter // inferred from direct assay /// 0006351 // transcription, DNA-dependent // inferred from electronic annotation /// 0006355 // regulation of transcription, DNA-dependent // inferred from electronic annotation /// 0030154 // cell differentiation // inferred from electronic annotation /// 0045892 // negative regulation…	0005622 // intracellular // inferred from electronic annotation /// 0005634 // nucleus // inferred from direct assay /// 0005634 // nucleus // inferred from electronic annotation	0003677 // DNA binding // inferred from electronic annotation /// 0003700 // sequence-specific DNA binding transcription factor activity // inferred from direct assay /// 0003700 // sequence-specific DNA binding transcription factor activity // inferred from electronic annotation /// 0003714 // transcription corepressor activity // inferred from direct assay /// 0005515 // protein binding // infe…	chr14:63763014-63764134 (+) // 49.18 // q23.2
11740919_a_at	30.3604	27.9697	34.4947	33.8261	27.8659	27.8925	0.059164	-0.059164	0.243346	0.215109	-0.0645275	-0.0631514	0.844796	0.705573	1.03668	0.0519721	1.03668	up	RSPO1	284654	0002090 // regulation of receptor internalization // inferred from direct assay /// 0016055 // Wnt receptor signaling pathway // inferred from electronic annotation /// 0030177 // positive regulation of Wnt receptor signaling pathway // inferred from direct assay /// 0050896 // response to stimulus // inferred from electronic annotation /// 0060070 // canonical Wnt receptor signaling pathway // i…	0005576 // extracellular region // inferred from electronic annotation /// 0005615 // extracellular space // inferred from electronic annotation /// 0005634 // nucleus // inferred from electronic annotation	0005102 // receptor binding // inferred from electronic annotation /// 0005515 // protein binding // inferred from physical interaction /// 0008201 // heparin binding // inferred from electronic annotation	chr1:38076950-38100491 (-) // 84.99 // p34.3
11730501_a_at	20.1147	16.9959	16.8162	18.422	18.2377	17.1879	0.184093	-0.0589695	-0.0743093	0.0572667	0.0427675	-0.0427675	0.992107	0.981944	-1.00149	-0.00215076	1.00149	down	CACNA2D3	55799	0006810 // transport // inferred from electronic annotation /// 0006811 // ion transport // inferred from electronic annotation /// 0006816 // calcium ion transport // inferred from electronic annotation /// 0034765 // regulation of ion transmembrane transport // inferred from electronic annotation /// 0051925 // regulation of calcium ion transport via voltage-gated calcium channel activity // in…	0016020 // membrane // inferred from electronic annotation /// 0016021 // integral to membrane // inferred from electronic annotation	0005216 // ion channel activity // inferred from electronic annotation /// 0005244 // voltage-gated ion channel activity // inferred from electronic annotation /// 0005245 // voltage-gated calcium channel activity // inferred from electronic annotation /// 0005262 // calcium channel activity // inferred from electronic annotation /// 0046872 // metal ion binding // inferred from electronic annota…	chr3:54156650-55108582 (+) // 97.56 // p21.1
11743248_at	38.4984	35.2345	38.8999	30.4798	41.6322	37.3494	0.0218582	-0.105955	0.0368257	-0.31509	0.134756	-0.0218582	0.859578	0.729845	1.03644	0.0516404	1.03644	up	ONECUT3	390874	0006351 // transcription, DNA-dependent // inferred from electronic annotation /// 0006355 // regulation of transcription, DNA-dependent // inferred from electronic annotation /// 0006357 // regulation of transcription from RNA polymerase II promoter // inferred from electronic annotation /// 0031018 // endocrine pancreas development // traceable author statement	0005634 // nucleus // inferred from electronic annotation /// 0005667 // transcription factor complex // inferred from electronic annotation	0003677 // DNA binding // inferred from electronic annotation /// 0003700 // sequence-specific DNA binding transcription factor activity // inferred from electronic annotation /// 0043565 // sequence-specific DNA binding // inferred from electronic annotation	chr19:1753661-1775602 (+) // 63.32 // p13.3
11761537_at	10.7379	12.3049	11.0505	11.1884	11.1334	12.7635	-0.0557435	0.140779	-0.0143425	0.0035491	-0.00354934	0.193573	0.819989	0.665843	-1.0288	-0.0409601	1.0288	down	TM2D3	80213		0016020 // membrane // inferred from electronic annotation /// 0016021 // integral to membrane // inferred from electronic annotation		chr15:102173275-102192579 (-) // 53.12 // q26.3
11745685_a_at	12.6458	14.524	13.3413	14.9797	14.9473	13.3186	-0.138508	0.0612688	-0.0612686	0.105836	0.102716	-0.0637307	0.534099	0.30709	-1.06765	-0.0944431	1.06765	down	SCLT1	132320	0045162 // clustering of voltage-gated sodium channels // inferred from electronic annotation	0005737 // cytoplasm // inferred from direct assay /// 0005737 // cytoplasm // inferred from electronic annotation /// 0005813 // centrosome // inferred from direct assay /// 0005886 // plasma membrane // inferred from electronic annotation /// 0045111 // intermediate filament cytoskeleton // inferred from direct assay	0017080 // sodium channel regulator activity // inferred from electronic annotation	chr4:129805500-130014567 (-) // 99.93 // q28.2
11764008_at	9.66797	9.39139	10.5483	9.80322	9.6891	11.8814	-0.0115969	-0.0534709	0.114126	0.00844669	-0.00844693	0.285819	0.706617	0.504968	-1.05623	-0.0789202	1.05623	down						chr9:121450030-121468238 (-) // 43.26 // q33.1
11731749_at	46.2213	48.1267	51.7075	52.2199	49.7926	49.2012	-0.0987539	-0.0404754	0.0630627	0.0772877	0.00861978	-0.00861978	0.618428	0.397987	-1.03609	-0.0511515	1.03609	down	SNX32	254122	0006810 // transport // inferred from electronic annotation /// 0007154 // cell communication // inferred from electronic annotation /// 0015031 // protein transport // inferred from electronic annotation		0035091 // phosphatidylinositol binding // inferred from electronic annotation	chr11:65601409-65621172 (+) // 95.15 // q13.1
11719543_a_at	35.2044	34.6879	37.5057	37.7831	30.9995	36.8618	-0.033186	-0.0545058	0.0581694	0.0688014	-0.216696	0.033186	0.890497	0.782635	1.01988	0.0283954	1.01988	up	C3orf18	51161		0016020 // membrane // inferred from electronic annotation /// 0016021 // integral to membrane // inferred from electronic annotation		chr3:50595461-50605199 (-) // 95.98 // p21.31
11756854_a_at	269.712	259.115	269.618	323.741	291.959	297.61	-0.0571718	-0.115001	-0.0576725	0.206249	0.0571718	0.0848312	0.0851398	0.0178174	-1.1429	-0.192699	1.1429	down	EHBP1	23301		0005737 // cytoplasm // inferred from direct assay /// 0005737 // cytoplasm // inferred from electronic annotation /// 0016020 // membrane // inferred from electronic annotation		chr2:63192096-63272798 (+) // 100.0 // p15
11749575_at	38.7444	38.4701	36.3297	33.4713	37.0681	37.5847	0.0538254	0.0435753	-0.039012	-0.157239	-0.00998497	0.00998497	0.526217	0.299606	1.05108	0.0718759	1.05108	up	LOC100287329	100287329				chr6:31527069-31540480 (-) // 96.53 // p21.33
11717457_a_at	221.735	221.634	218.606	206.706	163.792	193.773	0.0608754	0.0602202	0.0403762	-0.0403762	-0.376095	-0.133593	0.224854	0.0772319	1.17869	0.237179	1.17869	up	NLGN2	57555	0007155 // cell adhesion // inferred from electronic annotation /// 0007158 // neuron cell-cell adhesion // inferred from sequence or structural similarity /// 0007416 // synapse assembly // not recorded /// 0007416 // synapse assembly // inferred from sequence or structural similarity /// 0007416 // synapse assembly // non-traceable author statement /// 0016337 // cell-cell adhesion // non-trace…	0005886 // plasma membrane // inferred from electronic annotation /// 0005887 // integral to plasma membrane // not recorded /// 0005887 // integral to plasma membrane // inferred from sequence or structural similarity /// 0009986 // cell surface // not recorded /// 0009986 // cell surface // inferred from sequence or structural similarity /// 0016020 // membrane // non-traceable author statement…	0004091 // carboxylesterase activity // not recorded /// 0004872 // receptor activity // not recorded /// 0042043 // neurexin family protein binding // not recorded /// 0042043 // neurexin family protein binding // inferred from sequence or structural similarity /// 0042043 // neurexin family protein binding // non-traceable author statement /// 0050839 // cell adhesion molecule binding // inferr…	chr17:7311501-7323179 (+) // 94.41 // p13.1
11735338_at	15.9988	18.4825	23.2439	19.3222	19.476	22.4013	-0.278008	-0.0698161	0.260873	-0.00571871	0.00571871	0.207607	0.77421	0.597639	-1.07043	-0.0981862	1.07043	down	LINC00482	284185				chr17:79276623-79283053 (-) // 77.12 // q25.3
11716992_at	249.927	243.986	255.696	202.898	219.825	198.782	0.109932	0.0752211	0.142853	-0.190818	-0.0752211	-0.220387	0.0376232	0.00496454	1.20704	0.271478	1.20704	up	CIC	23152	0006351 // transcription, DNA-dependent // inferred from electronic annotation /// 0006355 // regulation of transcription, DNA-dependent // inferred from electronic annotation	0005634 // nucleus // inferred from electronic annotation	0003677 // DNA binding // inferred from electronic annotation /// 0005515 // protein binding // inferred from physical interaction	chr19:42788816-42799948 (+) // 95.51 // q13.2
11738637_a_at	525.511	549.015	576.383	513.803	475.78	476.985	0.0162535	0.0793781	0.149559	-0.0162535	-0.127173	-0.123524	0.125784	0.0321928	1.12562	0.170714	1.12562	up	CTBP1	1487	0000122 // negative regulation of transcription from RNA polymerase II promoter // inferred from direct assay /// 0000122 // negative regulation of transcription from RNA polymerase II promoter // inferred from mutant phenotype /// 0000122 // negative regulation of transcription from RNA polymerase II promoter // inferred from electronic annotation /// 0006351 // transcription, DNA-dependent // i…	0005634 // nucleus // inferred from direct assay /// 0005634 // nucleus // inferred from sequence or structural similarity /// 0005634 // nucleus // inferred from electronic annotation /// 0005667 // transcription factor complex // inferred from electronic annotation /// 0005730 // nucleolus // inferred from direct assay /// 0005737 // cytoplasm // inferred from electronic annotation /// 0017053 …	0000166 // nucleotide binding // inferred from electronic annotation /// 0001106 // RNA polymerase II transcription corepressor activity // inferred from direct assay /// 0003700 // sequence-specific DNA binding transcription factor activity // inferred from electronic annotation /// 0005515 // protein binding // inferred from physical interaction /// 0008022 // protein C-terminus binding // trac…	chr4:1205232-1242914 (-) // 90.98 // p16.3
11720930_s_at	90.2679	80.2626	85.7282	77.6903	48.44	80.0598	0.17131	0.00182486	0.0968661	-0.0451689	-0.726706	-0.00182533	0.438094	0.220465	1.27271	0.3479	1.27271	up	DLST	1743	0006091 // generation of precursor metabolites and energy // traceable author statement /// 0006099 // tricarboxylic acid cycle // traceable author statement /// 0006099 // tricarboxylic acid cycle // inferred from electronic annotation /// 0006103 // 2-oxoglutarate metabolic process // inferred from electronic annotation /// 0006554 // lysine catabolic process // traceable author statement /// 0…	0005634 // nucleus // inferred from direct assay /// 0005737 // cytoplasm // inferred from direct assay /// 0005739 // mitochondrion // inferred from direct assay /// 0005739 // mitochondrion // inferred from electronic annotation /// 0005759 // mitochondrial matrix // traceable author statement /// 0005792 // microsome // inferred from electronic annotation /// 0005886 // plasma membrane // infe…	0004149 // dihydrolipoyllysine-residue succinyltransferase activity // inferred from electronic annotation /// 0016740 // transferase activity // inferred from electronic annotation /// 0016746 // transferase activity, transferring acyl groups // inferred from electronic annotation /// 0031072 // heat shock protein binding // inferred from electronic annotation /// 0051087 // chaperone binding //…	chr14:75348595-75370443 (+) // 98.64 // q24.3
11723309_at	34.6898	77.2978	100.357	32.0501	21.3188	33.5324	0.0244761	1.18039	1.55704	-0.089704	-0.677909	-0.0244761	0.228698	0.0791681	2.27311	1.18467	2.27311	up	TNFRSF10D	8793	0006915 // apoptotic process // inferred from electronic annotation /// 0006916 // anti-apoptosis // traceable author statement /// 0007165 // signal transduction // traceable author statement	0016020 // membrane // inferred from electronic annotation /// 0016021 // integral to membrane // inferred from electronic annotation	0004872 // receptor activity // inferred from electronic annotation /// 0004888 // transmembrane signaling receptor activity // traceable author statement /// 0045569 // TRAIL binding // inferred from electronic annotation	chr8:22993100-23021543 (-) // 89.17 // p21.3
11733872_x_at	1094.46	1054.12	1073.99	1050.15	1092.42	1149.87	0.0149593	-0.0392113	-0.0122709	-0.0446625	0.0122709	0.0862169	0.705262	0.503242	-1.02109	-0.0301161	1.02109	down	LOC100652805 /// LOC100653302 /// PGK1	100652805 /// 100653302 /// 5230	0005975 // carbohydrate metabolic process // traceable author statement /// 0006006 // glucose metabolic process // traceable author statement /// 0006094 // gluconeogenesis // traceable author statement /// 0006096 // glycolysis // inferred from electronic annotation /// 0006096 // glycolysis // traceable author statement /// 0016310 // phosphorylation // inferred from sequence or structural sim…	0005737 // cytoplasm // inferred from electronic annotation /// 0005829 // cytosol // traceable author statement	0000166 // nucleotide binding // inferred from electronic annotation /// 0004618 // phosphoglycerate kinase activity // not recorded /// 0004618 // phosphoglycerate kinase activity // inferred from sequence or structural similarity /// 0004618 // phosphoglycerate kinase activity // inferred from electronic annotation /// 0004618 // phosphoglycerate kinase activity // traceable author statement //…	chrX:77359665-77382323 (+) // 82.0 // q21.1
11752991_at	8.29761	8.00347	8.92748	8.70674	8.40739	9.03254	-0.0441995	-0.0962691	0.061358	0.0252366	-0.0252366	0.0782361	0.616626	0.395507	-1.03702	-0.052449	1.03702	down	HSP90B3P	343477	0006457 // protein folding // inferred from electronic annotation /// 0006950 // response to stress // inferred from electronic annotation		0005524 // ATP binding // inferred from electronic annotation /// 0051082 // unfolded protein binding // inferred from electronic annotation	chr1:92100567-92109335 (+) // 94.13 // p22.1
11758326_s_at	79.4926	69.1297	69.5417	71.9585	63.8915	71.6431	0.171466	-0.0300474	-0.0214744	0.027812	-0.143729	0.0214744	0.666018	0.455122	1.05078	0.0714624	1.05078	up	THEM4	117145	0007173 // epidermal growth factor receptor signaling pathway // traceable author statement /// 0008286 // insulin receptor signaling pathway // traceable author statement /// 0008543 // fibroblast growth factor receptor signaling pathway // traceable author statement /// 0048011 // nerve growth factor receptor signaling pathway // traceable author statement /// 0048015 // phosphatidylinositol-me…	0005737 // cytoplasm // inferred from electronic annotation /// 0005739 // mitochondrion // inferred from electronic annotation /// 0005829 // cytosol // traceable author statement /// 0005886 // plasma membrane // traceable author statement /// 0005886 // plasma membrane // inferred from electronic annotation /// 0016020 // membrane // inferred from electronic annotation /// 0032587 // ruffle me…		chr1:151849535-151881964 (-) // 98.49 // q21.3 /// chr15:55734929-55735594 (-) // 94.86 // q21.3
11724297_a_at	27.587	34.827	28.8694	28.0048	30.6973	25.8563	-0.0436192	0.292598	0.0219345	-0.0219345	0.110505	-0.137092	0.656863	0.443392	1.0766	0.106478	1.0766	up	BMP7	655	0001501 // skeletal system development // traceable author statement /// 0001503 // ossification // inferred from electronic annotation /// 0001654 // eye development // inferred from electronic annotation /// 0001656 // metanephros development // inferred from expression pattern /// 0001657 // ureteric bud development // inferred from sequence or structural similarity /// 0001657 // ureteric bud…	0005576 // extracellular region // inferred from electronic annotation /// 0005615 // extracellular space // inferred from direct assay /// 0005615 // extracellular space // inferred from electronic annotation	0005125 // cytokine activity // inferred from electronic annotation /// 0005515 // protein binding // inferred from physical interaction /// 0008083 // growth factor activity // inferred from electronic annotation	chr20:55743808-55841708 (-) // 89.56 // q13.31
11721212_a_at	10.4064	8.98239	9.43291	10.1594	8.54097	8.00426	0.176998	-0.0353022	0.0353022	0.14234	-0.108001	-0.201633	0.614998	0.393614	1.0828	0.114764	1.0828	up	THBS4	7060	0001938 // positive regulation of endothelial cell proliferation // inferred from direct assay /// 0007155 // cell adhesion // inferred from electronic annotation /// 0007399 // nervous system development // inferred from electronic annotation /// 0016525 // negative regulation of angiogenesis // inferred from expression pattern /// 0048812 // neuron projection morphogenesis // inferred from elec…	0005576 // extracellular region // traceable author statement /// 0005576 // extracellular region // inferred from electronic annotation /// 0005578 // proteinaceous extracellular matrix // inferred from electronic annotation /// 0005604 // basement membrane // inferred from direct assay /// 0005615 // extracellular space // inferred from direct assay /// 0031594 // neuromuscular junction // infe…	0001968 // fibronectin binding // inferred from electronic annotation /// 0005178 // integrin binding // inferred from direct assay /// 0005509 // calcium ion binding // inferred from direct assay /// 0005509 // calcium ion binding // inferred from electronic annotation /// 0005518 // collagen binding // inferred from electronic annotation /// 0008083 // growth factor activity // inferred from el…	chr5:79330990-79379110 (+) // 98.43 // q14.1
11735472_a_at	7.87093	7.03266	6.8607	7.73932	8.34392	8.17246	0.0121632	-0.150301	-0.186014	-0.0121629	0.0963552	0.0663998	0.236698	0.0836523	-1.11593	-0.158248	1.11593	down	CCDC169 /// CCDC169-SOHLH2 /// SOHLH2	100526761 /// 54937 /// 728591	0006351 // transcription, DNA-dependent // inferred from electronic annotation /// 0006355 // regulation of transcription, DNA-dependent // inferred from electronic annotation /// 0007275 // multicellular organismal development // inferred from electronic annotation /// 0007283 // spermatogenesis // inferred from electronic annotation /// 0030154 // cell differentiation // inferred from electroni…	0005634 // nucleus // inferred from electronic annotation	0003677 // DNA binding // inferred from electronic annotation	chr13:36804911-36871992 (-) // 100.0 // q13.3
11715686_s_at	705.05	711.806	663.226	758.098	672.107	696.362	0.00894451	0.0227022	-0.0792818	0.113603	-0.0600901	-0.00894451	0.801142	0.638903	-1.02153	-0.0307343	1.02153	down	ARPC5	10092	0006928 // cellular component movement // traceable author statement /// 0030036 // actin cytoskeleton organization // traceable author statement /// 0030833 // regulation of actin filament polymerization // inferred from electronic annotation	0005737 // cytoplasm // inferred from electronic annotation /// 0005737 // cytoplasm // traceable author statement /// 0005856 // cytoskeleton // inferred from electronic annotation /// 0005885 // Arp2/3 protein complex // traceable author statement /// 0015629 // actin cytoskeleton // traceable author statement /// 0042995 // cell projection // inferred from electronic annotation	0003779 // actin binding // inferred from electronic annotation /// 0005200 // structural constituent of cytoskeleton // traceable author statement /// 0005515 // protein binding // inferred from physical interaction	chr1:183595327-183605076 (-) // 91.38 // q25.3
11753825_x_at	95.1252	97.323	101.449	102.694	88.3823	91.4251	-0.0164766	0.0164766	0.076376	0.093977	-0.122547	-0.0737147	0.660944	0.448665	1.04214	0.0595536	1.04214	up	FKBP1A	2280	0000413 // protein peptidyl-prolyl isomerization // inferred from direct assay /// 0000413 // protein peptidyl-prolyl isomerization // traceable author statement /// 0000413 // protein peptidyl-prolyl isomerization // inferred from electronic annotation /// 0003007 // heart morphogenesis // inferred from sequence or structural similarity /// 0006457 // protein folding // inferred from electronic …	0005737 // cytoplasm // inferred from electronic annotation /// 0005829 // cytosol // inferred from direct assay /// 0014802 // terminal cisterna // inferred from sequence or structural similarity /// 0030424 // axon // not recorded /// 0033017 // sarcoplasmic reticulum membrane // not recorded	0003755 // peptidyl-prolyl cis-trans isomerase activity // inferred from direct assay /// 0003755 // peptidyl-prolyl cis-trans isomerase activity // inferred from electronic annotation /// 0003755 // peptidyl-prolyl cis-trans isomerase activity // traceable author statement /// 0004871 // signal transducer activity // inferred from mutant phenotype /// 0005024 // transforming growth factor beta-a…	chr6:63921461-63921788 (+) // 99.28 // q12 /// chr20:1352755-1373642 (-) // 100.0 // p13
11728376_s_at	16.3549	9.36032	11.6479	11.2866	10.2134	12.1874	0.512387	-0.292708	0.0227292	-0.0227294	-0.166873	0.0880532	0.819384	0.664879	1.08271	0.114652	1.08271	up	NMU	10874	0001696 // gastric acid secretion // inferred from electronic annotation /// 0006940 // regulation of smooth muscle contraction // traceable author statement /// 0006940 // regulation of smooth muscle contraction // inferred from electronic annotation /// 0006950 // response to stress // inferred from electronic annotation /// 0007165 // signal transduction // traceable author statement /// 00071…	0005576 // extracellular region // traceable author statement /// 0005576 // extracellular region // inferred from electronic annotation /// 0043195 // terminal button // inferred from electronic annotation	0005102 // receptor binding // traceable author statement /// 0042922 // neuromedin U receptor binding // inferred from electronic annotation	chr4:56461397-56502465 (-) // 93.62 // q12
11717341_at	93.4593	104.761	78.2244	87.9139	81.256	78.1066	0.145056	0.309746	-0.111665	0.056808	-0.0568085	-0.113837	0.541283	0.314283	1.11136	0.152325	1.11136	up	PTGFRN	5738	0034389 // lipid particle organization // inferred from electronic annotation	0005783 // endoplasmic reticulum // inferred from electronic annotation /// 0005789 // endoplasmic reticulum membrane // inferred from electronic annotation /// 0005794 // Golgi apparatus // inferred from electronic annotation /// 0016020 // membrane // inferred from electronic annotation /// 0016021 // integral to membrane // inferred from electronic annotation	0005515 // protein binding // inferred from physical interaction	chr1:117452572-117532975 (+) // 96.47 // p13.1
11759881_at	13.7506	13.5366	14.1239	13.1726	12.7127	11.6962	0.0422902	0.0196664	0.0809357	-0.0196667	-0.0709276	-0.191162	0.186654	0.0583599	1.10309	0.141549	1.10309	up	PPIA	5478	0000413 // protein peptidyl-prolyl isomerization // inferred from direct assay /// 0000413 // protein peptidyl-prolyl isomerization // inferred from electronic annotation /// 0002576 // platelet degranulation // traceable author statement /// 0006278 // RNA-dependent DNA replication // traceable author statement /// 0006457 // protein folding // inferred from electronic annotation /// 0006457 // …	0005576 // extracellular region // traceable author statement /// 0005634 // nucleus // inferred from direct assay /// 0005829 // cytosol // inferred from direct assay /// 0005829 // cytosol // traceable author statement	0003755 // peptidyl-prolyl cis-trans isomerase activity // inferred from direct assay /// 0003755 // peptidyl-prolyl cis-trans isomerase activity // inferred from electronic annotation /// 0005515 // protein binding // inferred from physical interaction /// 0016853 // isomerase activity // inferred from electronic annotation /// 0042277 // peptide binding // inferred from electronic annotation //…	chr11:3913430-3914122 (-) // 75.66 // p15.4
11735609_a_at	6.31706	7.13649	7.24718	6.50874	7.03169	7.81521	-0.16529	0.0106719	0.032877	-0.122164	-0.0106719	0.141742	0.83023	0.682418	-1.03065	-0.0435493	1.03065	down	FER1L5	90342		0016020 // membrane // inferred from electronic annotation /// 0016021 // integral to membrane // inferred from electronic annotation		chr2:97308573-97370624 (+) // 99.98 // q11.2
11734876_a_at	18.5312	16.397	18.8138	19.9217	21.2976	21.2085	-0.0631094	-0.23963	-0.041276	0.041276	0.137628	0.131577	0.134978	0.0357973	-1.16325	-0.218166	1.16325	down	TMEM30B	161291	0070863 // positive regulation of protein exit from endoplasmic reticulum // inferred from direct assay	0016020 // membrane // inferred from electronic annotation /// 0016021 // integral to membrane // inferred from electronic annotation	0005515 // protein binding // inferred from physical interaction	chr14:61744087-61748558 (-) // 92.78 // q23.1
11721891_at	38.9496	44.4628	41.8597	40.4232	36.5727	48.2295	-0.0787644	0.112226	0.0251884	-0.0251884	-0.169605	0.229542	0.978752	0.953746	1.00554	0.00796707	1.00554	up	LPHN1	22859	0007165 // signal transduction // inferred from electronic annotation /// 0007166 // cell surface receptor signaling pathway // inferred from electronic annotation /// 0007186 // G-protein coupled receptor signaling pathway // traceable author statement /// 0007186 // G-protein coupled receptor signaling pathway // inferred from electronic annotation /// 0007218 // neuropeptide signaling pathway …	0005886 // plasma membrane // inferred from electronic annotation /// 0014069 // postsynaptic density // inferred from electronic annotation /// 0016020 // membrane // inferred from electronic annotation /// 0016021 // integral to membrane // inferred from electronic annotation /// 0016021 // integral to membrane // traceable author statement	0004871 // signal transducer activity // inferred from electronic annotation /// 0004872 // receptor activity // inferred from electronic annotation /// 0004888 // transmembrane signaling receptor activity // inferred from electronic annotation /// 0004930 // G-protein coupled receptor activity // inferred from electronic annotation /// 0004930 // G-protein coupled receptor activity // traceable …	chr19:14258548-14316999 (-) // 97.96 // p13.12
11731997_at	44.2624	47.5629	41.5685	39.9666	47.033	42.6274	0.0271506	0.130905	-0.0634394	-0.120137	0.114742	-0.0271506	0.813901	0.656657	1.02982	0.0423871	1.02982	up	TRIM58	25893		0005622 // intracellular // inferred from electronic annotation	0008270 // zinc ion binding // inferred from electronic annotation /// 0046872 // metal ion binding // inferred from electronic annotation	chr1:248020471-248042611 (+) // 61.22 // q44
11725741_x_at	68.4254	80.8135	72.204	48.2546	53.6716	42.246	0.175187	0.415252	0.252736	-0.328679	-0.175187	-0.520531	0.0466929	0.00705191	1.53957	0.622524	1.53957	up	SMPDL3B	27293	0006685 // sphingomyelin catabolic process // inferred from electronic annotation /// 0008152 // metabolic process // inferred from electronic annotation	0005576 // extracellular region // inferred from electronic annotation /// 0005615 // extracellular space // inferred from electronic annotation	0004767 // sphingomyelin phosphodiesterase activity // inferred from electronic annotation /// 0016787 // hydrolase activity // inferred from electronic annotation /// 0016798 // hydrolase activity, acting on glycosyl bonds // inferred from electronic annotation	chr1:28261466-28285663 (+) // 94.1 // p35.3
11751294_a_at	9.46373	6.65716	7.44266	7.68576	6.94652	7.60048	0.331454	-0.176049	-0.0151362	0.0312321	-0.114665	0.0151362	0.828726	0.680223	1.04937	0.0695217	1.04937	up	ST6GALNAC5	81849	0006486 // protein glycosylation // inferred from electronic annotation /// 0006688 // glycosphingolipid biosynthetic process // inferred from sequence or structural similarity /// 0006688 // glycosphingolipid biosynthetic process // inferred from electronic annotation /// 0009312 // oligosaccharide biosynthetic process // inferred from sequence or structural similarity /// 0009312 // oligosaccha…	0000139 // Golgi membrane // inferred from electronic annotation /// 0005794 // Golgi apparatus // inferred from electronic annotation /// 0016020 // membrane // inferred from electronic annotation /// 0016021 // integral to membrane // inferred from electronic annotation /// 0030173 // integral to Golgi membrane // inferred from electronic annotation	0001665 // alpha-N-acetylgalactosaminide alpha-2,6-sialyltransferase activity // inferred from sequence or structural similarity /// 0001665 // alpha-N-acetylgalactosaminide alpha-2,6-sialyltransferase activity // inferred from electronic annotation /// 0008373 // sialyltransferase activity // inferred from sequence or structural similarity /// 0008373 // sialyltransferase activity // inferred fr…	chr1:77333170-77529522 (+) // 81.07 // p31.1
11717275_s_at	714.387	748.625	758.665	701.398	683.84	761.096	-0.0337687	0.0337687	0.0529881	-0.0602417	-0.096817	0.0576029	0.61706	0.396026	1.03585	0.0508147	1.03585	up	COL5A1	1289	0001568 // blood vessel development // inferred from electronic annotation /// 0003007 // heart morphogenesis // inferred from electronic annotation /// 0007155 // cell adhesion // inferred from mutant phenotype /// 0007411 // axon guidance // traceable author statement /// 0016477 // cell migration // inferred from mutant phenotype /// 0030199 // collagen fibril organization // inferred from mut…	0005576 // extracellular region // traceable author statement /// 0005576 // extracellular region // inferred from electronic annotation /// 0005578 // proteinaceous extracellular matrix // inferred from electronic annotation /// 0005581 // collagen // inferred from electronic annotation /// 0005588 // collagen type V // inferred from mutant phenotype /// 0005588 // collagen type V // traceable a…	0005178 // integrin binding // non-traceable author statement /// 0005201 // extracellular matrix structural constituent // inferred from electronic annotation /// 0008201 // heparin binding // inferred from direct assay /// 0008201 // heparin binding // inferred from electronic annotation /// 0043394 // proteoglycan binding // inferred from physical interaction /// 0048407 // platelet-derived gr…	chr9:137533565-137736689 (+) // 98.38 // q34.3
11739947_a_at	12.3065	12.5495	11.2692	13.0903	11.159	12.3632	-0.00331211	0.0248933	-0.130348	0.0857601	-0.144526	0.00331235	0.920637	0.840118	-1.01239	-0.0177713	1.01239	down	PFKFB2	5208	0005975 // carbohydrate metabolic process // traceable author statement /// 0006000 // fructose metabolic process // traceable author statement /// 0006000 // fructose metabolic process // inferred from electronic annotation /// 0006003 // fructose 2,6-bisphosphate metabolic process // inferred from electronic annotation /// 0006006 // glucose metabolic process // traceable author statement /// 0…	0005737 // cytoplasm // inferred from electronic annotation /// 0005829 // cytosol // traceable author statement	0000166 // nucleotide binding // inferred from electronic annotation /// 0003824 // catalytic activity // inferred from electronic annotation /// 0003873 // 6-phosphofructo-2-kinase activity // inferred from direct assay /// 0003873 // 6-phosphofructo-2-kinase activity // inferred from electronic annotation /// 0003873 // 6-phosphofructo-2-kinase activity // traceable author statement /// 0004331…	chr1:207226592-207254369 (+) // 99.21 // q32.2
11752129_a_at	84.8379	94.1541	101.067	80.355	78.9055	63.2133	0.0391607	0.189476	0.291691	-0.0391607	-0.0654221	-0.38532	0.200617	0.0648783	1.2629	0.336744	1.2629	up	BIVM-ERCC5 /// ERCC5	100533467 /// 2073	0000718 // nucleotide-excision repair, DNA damage removal // traceable author statement /// 0006281 // DNA repair // traceable author statement /// 0006281 // DNA repair // inferred from electronic annotation /// 0006283 // transcription-coupled nucleotide-excision repair // inferred from mutant phenotype /// 0006283 // transcription-coupled nucleotide-excision repair // traceable author statemen…	0005634 // nucleus // inferred from direct assay /// 0005634 // nucleus // inferred from electronic annotation /// 0005654 // nucleoplasm // traceable author statement /// 0005675 // holo TFIIH complex // inferred from direct assay /// 0016591 // DNA-directed RNA polymerase II, holoenzyme // inferred from direct assay	0000405 // bubble DNA binding // inferred from direct assay /// 0003677 // DNA binding // inferred from electronic annotation /// 0003690 // double-stranded DNA binding // inferred from direct assay /// 0003697 // single-stranded DNA binding // inferred from direct assay /// 0003697 // single-stranded DNA binding // inferred from electronic annotation /// 0003824 // catalytic activity // inferred…	chr13:103498396-103524611 (+) // 97.64 // q33.1
11717129_s_at	870.937	836.807	939.876	480.103	505.556	581.038	0.320805	0.263132	0.430707	-0.538419	-0.463892	-0.263132	0.0177278	0.00136549	1.69352	0.760029	1.69352	up	SAR1A	56681	0006184 // GTP catabolic process // non-traceable author statement /// 0006810 // transport // inferred from electronic annotation /// 0006886 // intracellular protein transport // inferred from electronic annotation /// 0006888 // ER to Golgi vesicle-mediated transport // non-traceable author statement /// 0015031 // protein transport // inferred from electronic annotation /// 0016192 // vesicle…	0005622 // intracellular // inferred from electronic annotation /// 0005737 // cytoplasm // non-traceable author statement /// 0005783 // endoplasmic reticulum // inferred from direct assay /// 0005783 // endoplasmic reticulum // inferred from electronic annotation /// 0005794 // Golgi apparatus // inferred from electronic annotation /// 0016529 // sarcoplasmic reticulum // inferred from electron…	0000166 // nucleotide binding // inferred from electronic annotation /// 0003924 // GTPase activity // non-traceable author statement /// 0005525 // GTP binding // inferred from electronic annotation	chr10:71909325-71930279 (-) // 84.52 // q22.1
11740589_s_at	539.134	525.298	533.704	526.529	591.192	628.415	0.00730228	-0.0302048	-0.00730228	-0.0268278	0.140285	0.228376	0.381662	0.176408	-1.08976	-0.124013	1.08976	down	RYK	6259	0006468 // protein phosphorylation // inferred from direct assay /// 0006468 // protein phosphorylation // inferred from electronic annotation /// 0007165 // signal transduction // traceable author statement /// 0007409 // axonogenesis // inferred from electronic annotation /// 0007411 // axon guidance // inferred from sequence or structural similarity /// 0007411 // axon guidance // inferred fro…	0005624 // membrane fraction // inferred from electronic annotation /// 0005634 // nucleus // inferred from sequence or structural similarity /// 0005634 // nucleus // inferred from electronic annotation /// 0005737 // cytoplasm // inferred from sequence or structural similarity /// 0005737 // cytoplasm // inferred from electronic annotation /// 0005886 // plasma membrane // inferred from electro…	0000166 // nucleotide binding // inferred from electronic annotation /// 0004672 // protein kinase activity // inferred from electronic annotation /// 0004713 // protein tyrosine kinase activity // inferred from direct assay /// 0004713 // protein tyrosine kinase activity // inferred from electronic annotation /// 0004714 // transmembrane receptor protein tyrosine kinase activity // inferred from…	chr3:133875977-133969586 (-) // 92.38 // q22.2
11715690_x_at	106.69	105.865	102.625	130.842	129.792	128.049	-0.131638	-0.142837	-0.187676	0.162761	0.151138	0.131638	0.00511243	9.82887e-05	-1.23333	-0.302563	1.23333	down	CD164	8763	0006955 // immune response // traceable author statement /// 0007155 // cell adhesion // inferred from direct assay /// 0007155 // cell adhesion // inferred from electronic annotation /// 0007155 // cell adhesion // traceable author statement /// 0007157 // heterophilic cell-cell adhesion // inferred from direct assay /// 0007162 // negative regulation of cell adhesion // non-traceable author sta…	0005576 // extracellular region // inferred from electronic annotation /// 0005764 // lysosome // inferred from direct assay /// 0005764 // lysosome // inferred from electronic annotation /// 0005765 // lysosomal membrane // inferred from electronic annotation /// 0005768 // endosome // inferred from direct assay /// 0005768 // endosome // inferred from electronic annotation /// 0005886 // plasma…	0005515 // protein binding // inferred from physical interaction	chr6:109687716-109703978 (-) // 97.26 // q21
11741555_s_at	2690.31	2735.18	2691.23	1622.12	1607.57	1675.19	0.341726	0.365589	0.342221	-0.388165	-0.40117	-0.341726	0.00163271	3.21178e-06	1.65504	0.726866	1.65504	up	LIPA /// LOC100507575	100507575 /// 3988	0000902 // cell morphogenesis // inferred from electronic annotation /// 0001816 // cytokine production // inferred from electronic annotation /// 0006629 // lipid metabolic process // inferred from electronic annotation /// 0006631 // fatty acid metabolic process // inferred from electronic annotation /// 0006954 // inflammatory response // inferred from electronic annotation /// 0008283 // cell…	0005764 // lysosome // inferred from electronic annotation /// 0005764 // lysosome // traceable author statement	0004771 // sterol esterase activity // inferred from direct assay /// 0004771 // sterol esterase activity // inferred from electronic annotation /// 0016298 // lipase activity // inferred from direct assay /// 0016298 // lipase activity // inferred from electronic annotation /// 0016787 // hydrolase activity // inferred from electronic annotation /// 0016788 // hydrolase activity, acting on ester…	chr10:90973327-91011660 (-) // 97.23 // q23.31
11758631_s_at	7.24015	8.26383	7.4518	7.48822	8.62712	7.20623	-0.0450871	0.145705	-0.00351691	0.00351691	0.207773	-0.0518608	0.921966	0.842346	-1.01451	-0.0207762	1.01451	down	FOXO4	4303	0000080 // G1 phase of mitotic cell cycle // inferred from direct assay /// 0006351 // transcription, DNA-dependent // inferred from electronic annotation /// 0006355 // regulation of transcription, DNA-dependent // inferred from direct assay /// 0006355 // regulation of transcription, DNA-dependent // inferred from electronic annotation /// 0006366 // transcription from RNA polymerase II promote…	0005634 // nucleus // inferred from direct assay /// 0005634 // nucleus // inferred from electronic annotation /// 0005654 // nucleoplasm // traceable author statement /// 0005667 // transcription factor complex // not recorded /// 0005737 // cytoplasm // inferred from direct assay /// 0005737 // cytoplasm // inferred from electronic annotation /// 0005829 // cytosol // inferred from direct assay…	0003677 // DNA binding // inferred from direct assay /// 0003677 // DNA binding // inferred from electronic annotation /// 0003690 // double-stranded DNA binding // not recorded /// 0003700 // sequence-specific DNA binding transcription factor activity // inferred from direct assay /// 0003700 // sequence-specific DNA binding transcription factor activity // inferred from electronic annotation //…	chrX:70321367-70323384 (+) // 98.84 // q13.1
11744193_x_at	1745.94	1748.51	1705.81	1703.79	1708.79	1872.09	0.0155125	0.0176373	-0.0180292	-0.0197401	-0.0155125	0.116158	0.815484	0.659007	-1.01532	-0.0219281	1.01532	down	SUMO1	7341	0006281 // DNA repair // traceable author statement /// 0006355 // regulation of transcription, DNA-dependent // inferred from electronic annotation /// 0016925 // protein sumoylation // inferred from direct assay /// 0016925 // protein sumoylation // inferred from electronic annotation /// 0019221 // cytokine-mediated signaling pathway // traceable author statement /// 0031334 // positive regula…	0005634 // nucleus // inferred from direct assay /// 0005634 // nucleus // inferred from electronic annotation /// 0005634 // nucleus // traceable author statement /// 0005643 // nuclear pore // traceable author statement /// 0005654 // nucleoplasm // traceable author statement /// 0005737 // cytoplasm // inferred from electronic annotation /// 0016020 // membrane // inferred from electronic anno…	0005515 // protein binding // inferred from physical interaction /// 0008134 // transcription factor binding // inferred from electronic annotation /// 0019789 // SUMO ligase activity // inferred from electronic annotation /// 0031625 // ubiquitin protein ligase binding // inferred from physical interaction	chr2:203070904-203103322 (-) // 91.91 // q33.1
11761061_at	42.3922	43.1582	34.8435	49.044	45.2981	43.1933	-0.026423	-0.00058651	-0.309331	0.183855	0.0692296	0.00058651	0.352357	0.155104	-1.14605	-0.196671	1.14605	down	UQCRC1	7384	0006119 // oxidative phosphorylation // traceable author statement /// 0006122 // mitochondrial electron transport, ubiquinol to cytochrome c // inferred from electronic annotation /// 0006508 // proteolysis // inferred from electronic annotation /// 0009060 // aerobic respiration // traceable author statement /// 0014823 // response to activity // inferred from electronic annotation /// 0022900 …	0005739 // mitochondrion // inferred from direct assay /// 0005739 // mitochondrion // inferred from electronic annotation /// 0005743 // mitochondrial inner membrane // traceable author statement /// 0005743 // mitochondrial inner membrane // inferred from electronic annotation /// 0005746 // mitochondrial respiratory chain // traceable author statement /// 0005750 // mitochondrial respiratory c…	0003824 // catalytic activity // inferred from electronic annotation /// 0004222 // metalloendopeptidase activity // inferred from electronic annotation /// 0008121 // ubiquinol-cytochrome-c reductase activity // traceable author statement /// 0008270 // zinc ion binding // inferred from electronic annotation /// 0032403 // protein complex binding // inferred from electronic annotation /// 004687…	chr3:48641403-48647069 (-) // 99.38 // p21.31
11751683_a_at	440.276	421.309	496.458	296.792	293.819	346.246	0.205071	0.141541	0.378336	-0.363886	-0.378411	-0.141541	0.045528	0.00678841	1.45021	0.536262	1.45021	up	RAB11A	8766	0000910 // cytokinesis // inferred from mutant phenotype /// 0006184 // GTP catabolic process // inferred from direct assay /// 0006810 // transport // inferred from electronic annotation /// 0006833 // water transport // traceable author statement /// 0007049 // cell cycle // inferred from electronic annotation /// 0007264 // small GTPase mediated signal transduction // inferred from electronic …	0005739 // mitochondrion // inferred from electronic annotation /// 0005768 // endosome // inferred from electronic annotation /// 0005802 // trans-Golgi network // inferred from direct assay /// 0005886 // plasma membrane // inferred from electronic annotation /// 0016020 // membrane // inferred from electronic annotation /// 0030133 // transport vesicle // inferred from electronic annotation //…	0000166 // nucleotide binding // inferred from electronic annotation /// 0003924 // GTPase activity // inferred from direct assay /// 0005515 // protein binding // inferred from physical interaction /// 0005525 // GTP binding // inferred from electronic annotation /// 0019905 // syntaxin binding // non-traceable author statement	chr15:66161793-66180585 (+) // 99.8 // q22.31
11738815_at	7.87625	8.85111	8.7767	8.59512	7.48433	8.13493	-0.0863144	0.0820346	0.069855	0.0396936	-0.15995	-0.0396936	0.618155	0.397398	1.05349	0.075175	1.05349	up	EGFR	1956	0000165 // MAPK cascade // non-traceable author statement /// 0000186 // activation of MAPKK activity // non-traceable author statement /// 0000902 // cell morphogenesis // inferred from electronic annotation /// 0001503 // ossification // non-traceable author statement /// 0001892 // embryonic placenta development // inferred from electronic annotation /// 0001942 // hair follicle development //…	0000139 // Golgi membrane // inferred from electronic annotation /// 0005576 // extracellular region // inferred from electronic annotation /// 0005615 // extracellular space // non-traceable author statement /// 0005622 // intracellular // inferred from electronic annotation /// 0005634 // nucleus // inferred from direct assay /// 0005634 // nucleus // inferred from electronic annotation /// 000…	0000166 // nucleotide binding // inferred from electronic annotation /// 0003690 // double-stranded DNA binding // non-traceable author statement /// 0004672 // protein kinase activity // inferred from electronic annotation /// 0004709 // MAP kinase kinase kinase activity // non-traceable author statement /// 0004713 // protein tyrosine kinase activity // inferred from direct assay /// 0004713 //…	chr7:55086724-55238738 (+) // 96.65 // p11.2
11753382_a_at	21.448	21.4114	18.4462	20.4459	21.8936	21.6528	0.00122976	-0.00122976	-0.216284	-0.0677991	0.0309005	0.0149426	0.66572	0.454676	-1.04592	-0.0647761	1.04592	down	ZC4H2	55906			0046872 // metal ion binding // inferred from electronic annotation	chrX:64137300-64196330 (-) // 100.0 // q11.2
11732621_a_at	52.2629	49.2835	52.7751	53.5133	60.6765	47.6983	-0.00703573	-0.0917168	0.00703573	0.0270743	0.208316	-0.138884	0.763298	0.581978	-1.04445	-0.062741	1.04445	down	CRB3	92359	0034329 // cell junction assembly // traceable author statement /// 0045216 // cell-cell junction organization // traceable author statement /// 0070830 // tight junction assembly // traceable author statement /// 0072659 // protein localization in plasma membrane // inferred from direct assay	0005886 // plasma membrane // traceable author statement /// 0005886 // plasma membrane // inferred from electronic annotation /// 0005923 // tight junction // inferred from electronic annotation /// 0016020 // membrane // inferred from electronic annotation /// 0016021 // integral to membrane // inferred from electronic annotation /// 0016324 // apical plasma membrane // inferred from electronic…	0017124 // SH3 domain binding // inferred from physical interaction /// 0019904 // protein domain specific binding // inferred from physical interaction	chr19:6464248-6467228 (+) // 96.64 // p13.3
11726910_x_at	286.959	267.7	261.131	321.921	296.792	338.405	-0.0243044	-0.124532	-0.160375	0.141562	0.0243044	0.213604	0.116225	0.0286192	-1.17248	-0.22956	1.17248	down	MRI1	84245	0000096 // sulfur amino acid metabolic process // traceable author statement /// 0006595 // polyamine metabolic process // traceable author statement /// 0008652 // cellular amino acid biosynthetic process // inferred from electronic annotation /// 0009086 // methionine biosynthetic process // inferred from electronic annotation /// 0019509 // L-methionine salvage from methylthioadenosine // not …	0005634 // nucleus // inferred from electronic annotation /// 0005737 // cytoplasm // not recorded /// 0005737 // cytoplasm // inferred from electronic annotation /// 0005829 // cytosol // traceable author statement /// 0042995 // cell projection // inferred from electronic annotation	0016853 // isomerase activity // inferred from electronic annotation /// 0042802 // identical protein binding // inferred from physical interaction /// 0046523 // S-methyl-5-thioribose-1-phosphate isomerase activity // not recorded /// 0046523 // S-methyl-5-thioribose-1-phosphate isomerase activity // inferred from electronic annotation	chr19:13875361-13885095 (+) // 38.97 // p13.2
11729067_a_at	26.0309	25.8268	26.5138	29.743	27.4843	27.4122	-0.0505562	-0.0619116	-0.0240393	0.14177	0.0278273	0.0240393	0.173347	0.0521286	-1.07926	-0.110048	1.07926	down	PM20D1	148811	0006508 // proteolysis // inferred from electronic annotation /// 0008152 // metabolic process // inferred from electronic annotation	0005576 // extracellular region // inferred from electronic annotation	0008233 // peptidase activity // inferred from electronic annotation /// 0016787 // hydrolase activity // inferred from electronic annotation /// 0046872 // metal ion binding // inferred from electronic annotation	chr1:205797153-205819270 (-) // 94.85 // q32.1
11735923_x_at	74.3164	80.712	83.3073	81.6679	78.0939	87.0174	-0.127594	-0.00849342	0.0371666	0.00849295	-0.0560679	0.100027	0.696635	0.492095	-1.03559	-0.0504578	1.03559	down	AMELY	266	0007275 // multicellular organismal development // inferred from electronic annotation /// 0031214 // biomineral tissue development // inferred from electronic annotation	0005576 // extracellular region // inferred from electronic annotation /// 0005578 // proteinaceous extracellular matrix // inferred from electronic annotation /// 0044420 // extracellular matrix part // inferred by curator	0030345 // structural constituent of tooth enamel // inferred from direct assay	chrY:6733958-6742068 (-) // 100.0 // p11.2
11715838_a_at	513.495	527.6	482.279	468.091	465.632	448.3	0.112022	0.151116	0.0215387	-0.0215387	-0.0291386	-0.0838623	0.124189	0.0316162	1.10171	0.139739	1.10171	up	NEU1	4758	0006665 // sphingolipid metabolic process // traceable author statement /// 0006687 // glycosphingolipid metabolic process // traceable author statement /// 0008152 // metabolic process // inferred from electronic annotation /// 0044281 // small molecule metabolic process // traceable author statement	0005764 // lysosome // traceable author statement /// 0005764 // lysosome // inferred from electronic annotation /// 0005765 // lysosomal membrane // inferred from electronic annotation /// 0005886 // plasma membrane // inferred from electronic annotation /// 0016020 // membrane // inferred from electronic annotation /// 0016023 // cytoplasmic membrane-bounded vesicle // inferred from electronic …	0004308 // exo-alpha-sialidase activity // traceable author statement /// 0004308 // exo-alpha-sialidase activity // inferred from electronic annotation /// 0016787 // hydrolase activity // inferred from electronic annotation /// 0016798 // hydrolase activity, acting on glycosyl bonds // inferred from electronic annotation /// 0052794 // exo-alpha-(2->3)-sialidase activity // inferred from electr…	chr6:31826829-31830709 (-) // 98.05 // p21.33
[truncated: 48,987 more rows]
